# Supplementary material for: Gene discovery for the bark beetle-vectored fungal tree pathogen Grosmannia clavigera
Source: BMC Genomics. 2010 Oct 4;11:536. doi: 10.1186/1471-2164-11-536 (PMC3091685; doi:10.1186/1471-2164-11-536)
Supplement: Additional file 1 — Table S1. Excel file containing the supplementary table with all unigene locations, their coordinates on the G. clavigera genome, the ESTs that mapped to each UL, relevant annotations, and expression analysis results. [file 1471-2164-11-536-S1.XLS]

## Sheet: Sheet1
UL #	SC	Direction of UL on SC	Start on genome	Stop on genome	Overlap with UL on opposite strand	Reads in UL	Presence of FR contigs in UL	Unigene with best blast match in UL	Best blast hit name	Best blast hit organism	Best blast hit e-value	First meaningful blast hit name	First meaningful blast hit organism	First meaningful blast hit evalue	Interpro ID	Interpro name	GO numbers	Biological process	Molecular function	Cellular component	KAAS name	Brite KO hierarchy A	Brite KO hierarchy B	Brite KO hierarchy C	Enzyme class	Other KAAS hierarchy hits	All K-numbers	culture vs LPPE	p-value culture vs LPPE	culture vs spores	p-value culture vs spores	only LPPE reads in UL
1	GCLVSC_173	F	2310431	2311416	no	OCL085.C21_D09, OCL0216.C21_K01_PolyA, OCL0216.CR_K01_PolyA, MPB014.C21_J13_PolyA, OCL085.CR_D09_PolyA	yes	Contig150_PolyA	hypothetical protein NCU02941 [Neurospora crassa OR74A] &gt;gi|28927434|gb|EAA36387.1| conserved hypothetical protein [Neurospora crassa OR74A]	Neurospora crassa OR74A	1.46e-74	ADR016Cp [Ashbya gossypii ATCC 10895] &gt;gi|44982673|gb|AAS51936.1| ADR016Cp [Ashbya gossypii ATCC 10895]	Ashbya gossypii ATCC 10895	3.41e-31	IPR005493,	IPR005493 Ribonuclease E inhibitor RraA/Dimethylmenaquinone methyltransferase !!!	-	-	-	-	-	-	-	-	-	-	-	ns	ns	ns	ns	no
2	GCLVSC_161	R	1101140	1103047	no	OCL052.CR_K03, OCL036.C21_K05, OCL047.C21_I11, OCL038.C21_F10, OCL052.C21_K03, OCL033.C21_F22, OCL0211.C21_C20, OCL034.C21_N09, OCL031.C21_J11, OCL012.C21_H24, OCL052.C21_P02, OCL052.C21_F11, OCL087.C21_F05, OCL035.C21_D17, OCL016.C21_C09, OCL0212.C21_G10, OCL087.CR_F05_PolyA, OCL053.C21_M01, OCL038.CR_F10_PolyA, OCL052.CR_F11_PolyA, OCL031.CR_J11_PolyA, OCL036.CR_K05_PolyA, OCL0212.CR_G10_PolyA,…	no	Contig3950_PolyA	hypothetical protein FG11469.1 [Gibberella zeae PH-1]	Gibberella zeae PH-1	0	Predicted GTP-binding protein (ODN superfamily) (ISS) [Ostreococcus tauri]	Ostreococcus tauri	7.54e-113	IPR002917, IPR013029,	IPR002917 GTP-binding protein, HSR1-related !!! IPR013029 Protein of unknown function DUF933 !!!	GO:0005525, GO:0005622,	-	GO:0005525 GTP binding !!!	GO:0005622 intracellular !!!	K06942	-	-	-	-	-	K06942	ns	ns	ns	ns	no
3	GCLVSC_161	R	1096917	1098304	no	OCL023.C21_K12, OCL0213.C21_A10, OCL0210.C21_C19, OCL0213.CR_A10_PolyA, OCL0210.CR_C19_PolyA, OCL023.CR_K12_PolyA, OCL032.C21_D15, OCL032.CR_D15_PolyA	no	Contig1887_PolyA	MFS multidrug transporter, putative [Aspergillus fumigatus A1163]	Aspergillus fumigatus A1163	2.61e-119	MFS multidrug transporter [Aspergillus fumigatus Af293] &gt;gi|129557730|gb|EAL90365.2| MFS multidrug transporter, putative [Aspergillus fumigatus Af293]	Aspergillus fumigatus Af293	3.4e-119	IPR011701,	IPR011701 Major facilitator superfamily MFS-1 !!!	-	-	-	-	-	-	-	-	-	-	-	ns	ns	ns	ns	no
4	GCLVSC_125	R	7034	7887	no	MPB022.C21_H01	no	MPB022.C21_H01_PolyA	hypothetical protein SNOG_01844 [Phaeosphaeria nodorum SN15] &gt;gi|111070373|gb|EAT91493.1| hypothetical protein SNOG_01844 [Phaeosphaeria nodorum SN15]	Phaeosphaeria nodorum SN15	5.74e-62	-	-	-	-	-	-	-	-	-	-	-	-	-	-	-	-	ns	ns	ns	ns	no
5	GCLVSC_97	R	3842	5058	no	OCL0216.C21_E08, OCL026.C21_I17, OCL0412.C21_H04, OCL064.C21_L16, OCL088.C21_I24, OCL061.C21_N05, OCL062.C21_H19, OCL052.C21_G04, OCL064.CR_L16_PolyA, OCL062.CR_H19_PolyA, OCL026.CR_I17_PolyA, OCL0412.CR_H04_PolyA, OCL0216.CR_E08_PolyA, OCL052.CR_G04_PolyA	no	Contig2245_PolyA	hypothetical protein BC1G_05645 [Botryotinia fuckeliana B05.10] &gt;gi|150849227|gb|EDN24420.1| hypothetical protein BC1G_05645 [Botryotinia fuckeliana B05.10]	Botryotinia fuckeliana B05.10	1.61e-49	mitochondrial peptidase (predicted) [Schizosaccharomyces pombe 972h-] &gt;gi|74676112|sp|O74822|YBJB_SCHPO RecName: Full=Zinc-type alcohol dehydrogenase-like protein C337.11 &gt;gi|3738188|emb|CAA21281.1| mitochondrial peptidase (predicted) [Schizosaccharomyces pombe]	Schizosaccharomyces pombe	1.73e-43	IPR013149, IPR013154,	IPR013149 Alcohol dehydrogenase, zinc-binding !!! IPR013154 Alcohol dehydrogenase GroES-like !!!	GO:0008270, GO:0016491, GO:0055114,	GO:0055114 oxidation reduction !!!	GO:0008270 zinc ion binding !!! GO:0016491 oxidoreductase activity !!!	-	-	-	-	-	-	-	-	ns	ns	ns	ns	no
6	GCLVSC_97	F	7978	10939	7	OCL016.C21_B04, OCL026.C21_L14, OCL026.CR_L14_PolyA, OCL016.CR_B04_PolyA	no	OCL016.C21_B04	pentafunctional AROM polypeptide [Neurospora crassa OR74A] &gt;gi|18376380|emb|CAD21207.1| probable PENTAFUNCTIONAL AROM POLYPEPTIDE [Neurospora crassa] &gt;gi|28917040|gb|EAA26764.1| pentafunctional AROM polypeptide [Neurospora crassa OR74A]	Neurospora crassa OR74A	6.16e-89	arom [Sclerotinia sclerotiorum]	Sclerotinia sclerotiorum	2.68e-84	IPR000623, IPR001986,	IPR000623 Shikimate kinase !!! IPR001986 3-phosphoshikimate 1-carboxyvinyltransferase, core !!!	GO:0004765, GO:0005524,	-	GO:0004765 shikimate kinase activity !!! GO:0005524 ATP binding !!!	-	shikimate kinase [EC:2.7.1.71]	01100 Metabolism	01105 Amino Acid Metabolism	00400 Phenylalanine, tyrosine and tryptophan biosynthesis [PATH:ko00400]	2. Transferases	-	K00891	ns	ns	ns	ns	no
7	GCLVSC_97	R	10936	12052	6	OCL0220.C21_D15, OCL085.CR_L05_PolyA, MPB023.C21_J22_PolyA, OCL082.CR_H07_PolyA, OCL0220.CR_D15_PolyA, OCL087.CR_O04_PolyA, OCL085.C21_L05, OCL084.CR_E03_PolyA, OCL082.C21_H07, OCL087.C21_O04	no	Contig5865	-	-	-	-	-	-	-	-	-	-	-	-	-	-	-	-	-	-	-	ns	ns	up in spores	0.03	no
8	GCLVSC_97	R	16359	17216	no	OCL0220.C21_O04_PolyA, OCL0220.CR_O04_PolyA, OCL0214.CR_E17_PolyA, OCL0214.C21_E17_PolyA	yes	Contig2857_PolyA	hypothetical protein NCU01642 [Neurospora crassa OR74A] &gt;gi|157072003|gb|EAA27028.2| conserved hypothetical protein [Neurospora crassa OR74A]	Neurospora crassa OR74A	6.42e-47	related to NEUROFIBROMIN [Neurospora crassa]	Neurospora crassa	6.42e-47	-	-	-	-	-	-	-	-	-	-	-	-	-	ns	ns	ns	ns	no
9	GCLVSC_97	R	19040	21488	10	OCL043.CR_B12, OCL0215.CR_E04, OCL0215.C21_E04	no	OCL0215.CR_E04_PolyA	hypothetical protein FG11599.1 [Gibberella zeae PH-1]	Gibberella zeae PH-1	2.11e-123	related to NEUROFIBROMIN [Neurospora crassa]	Neurospora crassa	3.41e-81	-	-	-	-	-	-	neurofibromin 1	01130 Environmental Information Processing	01132 Signal Transduction	04010 MAPK signaling pathway [PATH:ko04010]	-	-	K08052	ns	ns	ns	ns	no
10	GCLVSC_97	F	19040	19956	9	OCL043.C21_B12_PolyA, OCL0210.C21_A05_PolyA, OCL0210.CR_A05_PolyA	yes	Contig4589_PolyA	-	-	-	-	-	-	-	-	-	-	-	-	-	-	-	-	-	-	-	ns	ns	ns	ns	no
11	GCLVSC_97	R	27515	28082	no	OCL0212.C21_N23_PolyA, OCL0212.CR_N23_PolyA	no	Contig1870_PolyA	hypothetical protein CHGG_10308 [Chaetomium globosum CBS 148.51] &gt;gi|115311955|sp|Q2GNZ6|XRN2_CHAGB RecName: Full=5&apos;-3&apos; exoribonuclease 2 &gt;gi|88176436|gb|EAQ83904.1| hypothetical protein CHGG_10308 [Chaetomium globosum CBS 148.51]	Chaetomium globosum CBS 148.51	5.29e-60	5&apos;-&gt;3&apos; exoribonculease Dhp1 [Aspergillus fumigatus Af293] &gt;gi|74630336|sp|Q8TFZ1|XRN2_ASPFU RecName: Full=5&apos;-3&apos; exoribonuclease 2 &gt;gi|44889966|emb|CAD29606.2| 5&apos;-&gt;3&apos;exoribonuclease, putative [Aspergillus fumigatus] &gt;gi|66850378|gb|EAL90705.1| 5&apos;-&gt;3&apos; exoribonculease Dhp1 [Aspergillus fumigatus Af293] &gt;gi|159131498|gb|EDP56611.1| 5&apos;-…	Aspergillus fumigatus A1163	6.26e-53	-	-	-	-	-	-	5'-3' exoribonuclease 2 [EC:3.1.13.-]	01120 Genetic Information Processing	01123 Folding, Sorting and Degradation	03018 RNA degradation [PATH:ko03018]	-	-	K12619	ns	ns	ns	ns	no
12	GCLVSC_97	R	28498	30019	no	OCL049.C21_P05, OCL049.CR_P05_PolyA	no	Contig5187_PolyA	hypothetical protein FG10716.1 [Gibberella zeae PH-1] &gt;gi|115311956|sp|Q4HWE2|XRN2_GIBZE RecName: Full=5&apos;-3&apos; exoribonuclease 2	Gibberella zeae PH-1	4.07e-104	5&apos;-&gt;3&apos; exoribonculease Dhp1 [Aspergillus fumigatus Af293] &gt;gi|74630336|sp|Q8TFZ1|XRN2_ASPFU RecName: Full=5&apos;-3&apos; exoribonuclease 2 &gt;gi|44889966|emb|CAD29606.2| 5&apos;-&gt;3&apos;exoribonuclease, putative [Aspergillus fumigatus] &gt;gi|66850378|gb|EAL90705.1| 5&apos;-&gt;3&apos; exoribonculease Dhp1 [Aspergillus fumigatus Af293] &gt;gi|159131498|gb|EDP56611.1| 5&apos;-…	Aspergillus fumigatus A1163	4.99e-94	IPR004859,	IPR004859 Putative 5-3 exonuclease !!!	GO:0003676, GO:0004527, GO:0005622,	-	GO:0003676 nucleic acid binding !!! GO:0004527 exonuclease activity !!!	GO:0005622 intracellular !!!	-	-	-	-	-	-	-	ns	ns	ns	ns	LPPE
13	GCLVSC_97	F	32494	33916	no	OCL035.C21_A11, OCL0410.C21_B19, OCL035.CR_A11_PolyA, OCL0410.CR_B19_PolyA	no	Contig3850_PolyA	hypothetical protein SS1G_13543 [Sclerotinia sclerotiorum 1980] &gt;gi|154698946|gb|EDN98684.1| hypothetical protein SS1G_13543 [Sclerotinia sclerotiorum 1980]	Sclerotinia sclerotiorum 1980	1.49e-36	intracellular protein transport protein (UsoA) [Paracoccidioides brasiliensis Pb18]	Paracoccidioides brasiliensis Pb18	1.1e-31	IPR006955,	IPR006955 Uso1/p115 like vesicle tethering protein, C-terminal !!!	GO:0005737, GO:0006886, GO:0008565, GO:0016020,	GO:0006886 intracellular protein transport !!!	GO:0008565 protein transporter activity !!!	GO:0005737 cytoplasm !!! GO:0016020 membrane !!!	-	-	-	-	-	-	-	ns	ns	ns	ns	LPPE
14	GCLVSC_97	F	33954	37250	no	OCL063.C21_L19, OCL063.CR_L19_PolyA, OCL0221.C21_N04, OCL0221.CR_N04_PolyA, OCL0217.C21_P06, OCL0217.CR_P06_PolyA, OCL018.CR_C03_PolyA, OCL018.CR_B22_PolyA	yes	Contig1328_PolyA	hypothetical protein NCU01669 [Neurospora crassa OR74A] &gt;gi|157072017|gb|EAA27639.2| conserved hypothetical protein [Neurospora crassa OR74A]	Neurospora crassa OR74A	3.6e-160	related to protein arginine N-methyltransferase 3 [Neurospora crassa]	Neurospora crassa	1.37e-151	IPR013217,	IPR013217 Methyltransferase type 12 !!!	-	-	-	-	protein arginine N-methyltransferase 3 [EC:2.1.1.-]	01120 Genetic Information Processing	01124 Replication and Repair	03036 Chromosome [BR:ko03036]	2. Transferases	-	K11436	ns	ns	ns	ns	no
15	GCLVSC_97	R	37885	38755	no	OCL018.C21_B22, OCL018.C21_C03	no	Contig1327	hypothetical protein CHGG_10311 [Chaetomium globosum CBS 148.51] &gt;gi|88176439|gb|EAQ83907.1| hypothetical protein CHGG_10311 [Chaetomium globosum CBS 148.51]	Chaetomium globosum CBS 148.51	5.74e-64	oligonucleotide transporter [Pyrenophora tritici-repentis Pt-1C-BFP] &gt;gi|187978393|gb|EDU45019.1| oligonucleotide transporter [Pyrenophora tritici-repentis Pt-1C-BFP]	Pyrenophora tritici-repentis Pt-1C-BFP	2.12e-50	IPR004813,	IPR004813 Oligopeptide transporter OPT superfamily !!!	-	-	-	-	-	-	-	-	-	-	-	ns	ns	ns	ns	no
16	GCLVSC_97	F	41826	42783	no	OCL0410.C21_D08, OCL0410.CR_D08_PolyA, OCL014.CR_B19_PolyA, OCL031.C21_F14_PolyA, OCL014.C21_B19_PolyA, OCL031.CR_F14_PolyA	no	Contig1077_PolyA	hypothetical protein FG04296.1 [Gibberella zeae PH-1]	Gibberella zeae PH-1	6.24e-82	protein tyrosine phosphatase Pps1, putative [Penicillium marneffei ATCC 18224] &gt;gi|210074201|gb|EEA28288.1| protein tyrosine phosphatase Pps1, putative [Penicillium marneffei ATCC 18224]	Penicillium marneffei ATCC 18224	9.35e-70	IPR000340,	IPR000340 Dual specificity phosphatase, catalytic domain !!!	GO:0006470, GO:0008138,	GO:0006470 protein amino acid dephosphorylation !!!	GO:0008138 protein tyrosine/serine/threonine phosphatase activity !!!	-	-	-	-	-	-	-	-	ns	ns	ns	ns	no
17	GCLVSC_97	R	47994	48745	no	OCL0214.C21_M07_PolyA, OCL0214.CR_M07_PolyA	no	Contig2088_PolyA	-	-	-	-	-	-	-	-	-	-	-	-	-	-	-	-	-	-	-	ns	ns	ns	ns	no
18	GCLVSC_97	F	51480	54525	no	MPB034.C21_F10, OCL034.CR_E14, MPB032.C21_E04_PolyA, OCL0212.C21_E02_PolyA, OCL0212.CR_E02_PolyA, MPB024.C21_N11_PolyA, MPB025.C21_I07_PolyA, OCL022.C21_B05, OCL034.C21_E14, OCL022.CR_B05_PolyA, OCL0211.C21_M03, OCL0211.CR_M03_PolyA	no	Contig397_PolyA	-	-	-	-	-	-	-	-	-	-	-	-	-	-	-	-	-	-	-	ns	ns	ns	ns	no
19	GCLVSC_97	F	56465	57615	no	OCL087.C21_N02, OCL087.CR_N02_PolyA	no	Contig6126_PolyA	hypothetical protein MGG_03143 [Magnaporthe grisea 70-15] &gt;gi|145015880|gb|EDK00370.1| hypothetical protein MGG_03143 [Magnaporthe grisea 70-15]	Magnaporthe grisea 70-15	5.65e-128	FAD monooxygenase, putative [Talaromyces stipitatus ATCC 10500]	Talaromyces stipitatus ATCC 10500	3.02e-105	IPR002938, IPR012941,	IPR002938 Monooxygenase, FAD-binding !!! IPR012941 Phenol hydroxylase, C-terminal dimerisation !!!	GO:0004497,	-	GO:0004497 monooxygenase activity !!!	-	-	-	-	-	-	-	-	ns	ns	ns	ns	no
20	GCLVSC_97	F	61327	62742	no	OCL045.C21_G06, OCL045.CR_G06_PolyA, OCL0412.CR_H05_PolyA, OCL0412.C21_H05	yes	Contig4796_PolyA	-	-	-	-	-	-	-	-	-	-	-	-	-	-	-	-	-	-	-	ns	ns	ns	ns	LPPE
21	GCLVSC_97	F	67239	67346	no	OCL022.C21_E07_PolyA, OCL022.CR_E07_PolyA	no	Contig2685_PolyA	-	-	-	-	-	-	-	-	-	-	-	-	-	-	-	-	-	-	-	ns	ns	ns	ns	no
22	GCLVSC_97	R	68623	69798	no	MPB011.C21_O19, MPB021.C21_P10_PolyA	no	Contig41_PolyA	hypothetical protein CHGG_10267 [Chaetomium globosum CBS 148.51] &gt;gi|88176395|gb|EAQ83863.1| hypothetical protein CHGG_10267 [Chaetomium globosum CBS 148.51]	Chaetomium globosum CBS 148.51	9.76e-160	glycerol-3-phosphate dehydrogenase, mitochondrial precursor [Neurospora crassa OR74A] &gt;gi|16416069|emb|CAD01115.1| related to glycerol-3-phosphate dehydrogenase precursor [Neurospora crassa] &gt;gi|157070689|gb|EAA34209.2| glycerol-3-phosphate dehydrogenase, mitochondrial precursor [Neurospora crassa OR74A]	Neurospora crassa OR74A	1.08e-158	IPR006076,	IPR006076 FAD dependent oxidoreductase !!!	GO:0016491,	-	GO:0016491 oxidoreductase activity !!!	-	glycerol-3-phosphate dehydrogenase [EC:1.1.5.3]	01100 Metabolism	01103 Lipid Metabolism	00564 Glycerophospholipid metabolism [PATH:ko00564]	1. Oxidoreductases	-	K00111	ns	ns	ns	ns	no
23	GCLVSC_97	F	72652	73491	no	MPB034.C21_K06_PolyA, MPB023.C21_E23_PolyA	no	Contig541_PolyA	hypothetical protein MGG_03192 [Magnaporthe grisea 70-15] &gt;gi|145015826|gb|EDK00316.1| hypothetical protein MGG_03192 [Magnaporthe grisea 70-15]	Magnaporthe grisea 70-15	1.62e-59	RNA polymerase II transcription factor B subunit 1 [Paracoccidioides brasiliensis Pb01]	Paracoccidioides brasiliensis Pb01	6.87e-34	-	-	-	-	-	-	transcription initiation factor TFIIH subunit H1	01120 Genetic Information Processing	01121 Transcription; 01124 Replication and Repair	03022 Basal transcription factors [PATH:ko03022]; 03420 Nucleotide excision repair [PATH:ko03420]; 03400 DNA repair and recombination proteins [BR:ko03400]	-	-	K03141	ns	ns	ns	ns	no
24	GCLVSC_97	R	76365	78320	no	OCL0219.C21_F23, OCL0213.C21_I20, OCL0213.CR_I20_PolyA, OCL0219.CR_F23_PolyA, OCL062.C21_H18_PolyA, OCL062.CR_H18_PolyA	yes	Contig2572_PolyA	hypothetical protein MGG_07314 [Magnaporthe grisea 70-15] &gt;gi|145019821|gb|EDK04049.1| hypothetical protein MGG_07314 [Magnaporthe grisea 70-15]	Magnaporthe grisea 70-15	2.73e-51	C2H2 finger domain protein, putative [Neosartorya fischeri NRRL 181] &gt;gi|119409130|gb|EAW19079.1| C2H2 finger domain protein, putative [Neosartorya fischeri NRRL 181]	Neosartorya fischeri NRRL 181	6.14e-19	-	-	-	-	-	-	-	-	-	-	-	-	-	ns	ns	ns	ns	no
25	GCLVSC_97	R	79259	80076	no	MPB012.C21_A01, MPB013.C21_K13, MPB044.C21_P16	no	Contig44	hypothetical protein CHGG_05417 [Chaetomium globosum CBS 148.51] &gt;gi|88181330|gb|EAQ88798.1| hypothetical protein CHGG_05417 [Chaetomium globosum CBS 148.51]	Chaetomium globosum CBS 148.51	2.95e-16	-	-	-	-	-	-	-	-	-	-	-	-	-	-	-	-	ns	ns	ns	ns	no
26	GCLVSC_97	F	90146	91459	27	OCL037.CR_F14, OCL0214.C21_P14, OCL0211.C21_M10, OCL031.C21_O18, OCL051.C21_G19, OCL054.C21_O03, OCL012.C21_D22, OCL081.C21_N09, OCL054.C21_B12, OCL053.C21_E18, OCL038.C21_C18, OCL031.C21_P18, OCL017.C21_K12, OCL082.C21_C23, OCL052.C21_O05, OCL032.C21_P06, OCL089.C21_K01, OCL037.C21_F14, OCL064.C21_I17, OCL044.C21_C08, OCL0212.C21_G16, OCL049.C21_A08, MPB042.C21_I21, OCL051.C21_P11, OCL088.C21_O2…	yes	Contig1745_PolyA	cytochrome c oxidase polypeptide V, mitochondrial precursor [Chaetomium globosum CBS 148.51] &gt;gi|88176393|gb|EAQ83861.1| cytochrome c oxidase polypeptide V, mitochondrial precursor [Chaetomium globosum CBS 148.51]	Chaetomium globosum CBS 148.51	3.27e-63	mitochondrial cytochrome c oxidase subunit V [Chaetomium globosum]	Chaetomium globosum	5.58e-63	IPR004203,	IPR004203 Cytochrome c oxidase subunit IV !!!	GO:0004129,	-	GO:0004129 cytochrome-c oxidase activity !!!	-	cytochrome c oxidase subunit IV [EC:1.9.3.1]	01100 Metabolism	01102 Energy Metabolism	00190 Oxidative phosphorylation [PATH:ko00190]	1. Oxidoreductases	-	K02263	ns	ns	ns	ns	no
27	GCLVSC_97	R	91410	93460	26	OCL0215.C21_K19, OCL0215.CR_K19_PolyA, OCL028.CR_O01_PolyA, OCL017.C21_D23, OCL028.C21_O01	no	Contig2183_PolyA	hypothetical protein CHGG_10258 [Chaetomium globosum CBS 148.51] &gt;gi|88176386|gb|EAQ83854.1| hypothetical protein CHGG_10258 [Chaetomium globosum CBS 148.51]	Chaetomium globosum CBS 148.51	2.13e-98	related to MCX1 protein [Neurospora crassa]	Neurospora crassa	4.75e-98	-	-	-	-	-	-	ATP-dependent Clp protease ATP-binding subunit ClpX	01120 Genetic Information Processing	01123 Folding, Sorting and Degradation	03110 Chaperones and folding catalysts [BR:ko03110]	-	-	K03544	ns	ns	ns	ns	no
28	GCLVSC_97	F	94311	97368	no	OCL015.C21_J19, OCL027.CR_G13, OCL027.C21_G13, OCL023.C21_J13, OCL047.C21_F21, OCL015.CR_J19_PolyA, OCL047.CR_F21_PolyA, OCL0217.C21_H06_PolyA, OCL0217.CR_H06_PolyA, OCL0214.C21_D05_PolyA, OCL0214.CR_D05_PolyA, OCL023.CR_J13_PolyA	no	Contig3319_PolyA	unnamed protein product [Podospora anserina] &gt;gi|170945079|emb|CAP71190.1| unnamed protein product [Podospora anserina]	Podospora anserina	3.4e-165	1,4-alpha-glucan branching enzyme [Neurospora crassa OR74A] &gt;gi|16416077|emb|CAB91480.2| probable branching enzyme (be1) [Neurospora crassa] &gt;gi|157070683|gb|EAA34016.2| 1,4-alpha-glucan branching enzyme [Neurospora crassa OR74A]	Neurospora crassa OR74A	9.27e-163	IPR006048,	IPR006048 Alpha-amylase, C-terminal all beta !!!	GO:0003824, GO:0005975, GO:0043169,	GO:0005975 carbohydrate metabolic process !!!	GO:0003824 catalytic activity !!! GO:0043169 cation binding !!!	-	1,4-alpha-glucan branching enzyme [EC:2.4.1.18]	01100 Metabolism	01101 Carbohydrate Metabolism	00500 Starch and sucrose metabolism [PATH:ko00500]	2. Transferases	-	K00700	ns	ns	ns	ns	no
29	GCLVSC_97	F	97712	99968	no	OCL013.CR_A24, OCL031.C21_B05, OCL014.C21_N08, OCL018.C21_N13, OCL082.C21_J15, OCL054.C21_G11, OCL089.C21_M24, OCL033.C21_H20, OCL051.C21_J08, OCL085.C21_H07, OCL088.C21_H21, OCL011.C21_G06, OCL034.C21_E13, OCL032.C21_D04, OCL084.C21_P18, OCL084.C21_F23, OCL082.C21_A08, OCL054.C21_J14, OCL051.C21_O08, OCL034.C21_A21, OCL033.C21_J18, OCL011.C21_E15, OCL018.C21_H03, OCL015.C21_A15, OCL013.C21_O09, …	yes	Contig768_PolyA	ATP synthase beta chain, mitochondrial precursor [Neurospora crassa OR74A] &gt;gi|114555|sp|P23704|ATPB_NEUCR RecName: Full=ATP synthase subunit beta, mitochondrial; Flags: Precursor &gt;gi|14126|emb|CAA37756.1| unnamed protein product [Neurospora crassa] &gt;gi|168763|gb|AAA33562.1| mitochondrial ATPase beta-subunit [Neurospora crassa] &gt;gi|7801084|emb|CAB91479.1| H+-transporting ATP synthase …	Neurospora crassa OR74A	0	ATP synthase beta chain, mitochondrial precursor [Chaetomium globosum CBS 148.51] &gt;gi|88176383|gb|EAQ83851.1| ATP synthase beta chain, mitochondrial precursor [Chaetomium globosum CBS 148.51]	Chaetomium globosum CBS 148.51	0	IPR000194, IPR000793, IPR004100,	IPR000194 ATPase, F1/V1/A1 complex, alpha/beta subunit, nucleotide-binding domain !!! IPR000793 ATPase, F1/V1/A1 complex, alpha/beta subunit, C-terminal !!! IPR004100 ATPase, F1/V1/A1 complex, alpha/beta subunit, N-terminal !!!	GO:0015986, GO:0015992, GO:0016469, GO:0046034,	GO:0015986 ATP synthesis coupled proton transport !!! GO:0015992 proton transport !!! GO:0046034 ATP metabolic process !!!	-	GO:0016469 proton-transporting two-sector ATPase complex !!!	F-type H+-transporting ATPase subunit beta [EC:3.6.3.14]	01100 Metabolism	01102 Energy Metabolism	00190 Oxidative phosphorylation [PATH:ko00190]	3. Hydrolases	-	K02133	ns	ns	up in culture	0.03	no
30	GCLVSC_97	F	101837	102768	31	MPB034.C21_F22_PolyA, MPB031.C21_O08_PolyA, MPB033.C21_P13_PolyA, OCL042.CR_A07_PolyA	yes	Contig523_PolyA	hypothetical protein FG04318.1 [Gibberella zeae PH-1]	Gibberella zeae PH-1	3.47e-48	-	-	-	-	-	-	-	-	-	origin recognition complex subunit 5	01120 Genetic Information Processing; 01140 Cellular Processes	01124 Replication and Repair; 01142 Cell Growth and Death	03032 DNA replication proteins [BR:ko03032]; 04110 Cell cycle [PATH:ko04110]; 04111 Cell cycle - yeast [PATH:ko04111]; 04113 Meiosis - yeast [PATH:ko04113]	-	-	K02607	ns	ns	ns	ns	no
31	GCLVSC_97	R	102471	102768	30	OCL042.C21_A07	no	OCL042.C21_A07_PolyA	-	-	-	-	-	-	-	-	-	-	-	-	-	-	-	-	-	-	-	ns	ns	ns	ns	LPPE
32	GCLVSC_97	F	107556	110058	no	OCL0214.C21_A21_PolyA, OCL0214.CR_A21_PolyA, OCL085.C21_F22, OCL024.C21_I12, OCL024.CR_I12_PolyA, OCL085.CR_F22_PolyA	no	Contig2012_PolyA	-	-	-	-	-	-	-	-	-	-	-	-	-	-	-	-	-	-	-	ns	ns	ns	ns	no
33	GCLVSC_97	F	114073	114546	no	OCL041.C21_L21_PolyA, OCL041.CR_L21_PolyA	no	Contig4184_PolyA	hypothetical protein FG04321.1 [Gibberella zeae PH-1]	Gibberella zeae PH-1	2.22e-14	-	-	-	-	-	-	-	-	-	-	-	-	-	-	-	-	ns	ns	ns	ns	LPPE
34	GCLVSC_97	R	115241	116087	no	OCL0212.CR_N09, OCL0212.C21_N09_PolyA, OCL054.CR_I01_PolyA	no	Contig5405_PolyA	-	-	-	-	-	-	-	-	-	-	-	-	-	-	-	-	-	-	-	ns	ns	ns	ns	no
35	GCLVSC_97	R	119915	121027	no	OCL041.C21_F16, OCL0212.C21_O11, OCL0212.CR_O11_PolyA, OCL0211.C21_D06_PolyA, OCL0211.CR_D06_PolyA, OCL041.CR_F16_PolyA	no	Contig4138_PolyA	-	-	-	-	-	-	-	-	-	-	-	-	-	-	-	-	-	-	-	ns	ns	ns	ns	no
36	GCLVSC_97	F	123615	124842	no	OCL0211.C21_D11, OCL041.C21_A15, OCL041.CR_A15_PolyA, OCL0215.C21_B14_PolyA, OCL0215.CR_B14_PolyA, OCL0211.CR_D11_PolyA	no	Contig1679_PolyA	conserved hypothetical protein [Magnaporthe grisea 70-15] &gt;gi|145015845|gb|EDK00335.1| conserved hypothetical protein [Magnaporthe grisea 70-15]	Magnaporthe grisea 70-15	7.13e-154	AAA family ATPase Rvb2/Reptin, putative [Neosartorya fischeri NRRL 181] &gt;gi|119413567|gb|EAW23508.1| AAA family ATPase Rvb2/Reptin, putative [Neosartorya fischeri NRRL 181]	Neosartorya fischeri NRRL 181	1.54e-140	IPR010339,	IPR010339 TIP49, C-terminal !!!	GO:0003678, GO:0005524, GO:0005634,	-	GO:0003678 DNA helicase activity !!! GO:0005524 ATP binding !!!	GO:0005634 nucleus !!!	RuvB-like protein 2 [EC:3.6.1.-]	01120 Genetic Information Processing	01124 Replication and Repair	03036 Chromosome [BR:ko03036]	3. Hydrolases	-	K11338	ns	ns	ns	ns	no
37	GCLVSC_97	F	126685	128202	no	OCL0215.C21_A04, OCL012.C21_E01, OCL048.C21_D08, OCL012.CR_E01_PolyA, OCL063.CR_E03_PolyA, OCL063.C21_E03, OCL0215.CR_A04_PolyA, OCL048.CR_D08_PolyA	no	Contig2110_PolyA	hypothetical protein MGG_03175 [Magnaporthe grisea 70-15] &gt;gi|145015843|gb|EDK00333.1| hypothetical protein MGG_03175 [Magnaporthe grisea 70-15]	Magnaporthe grisea 70-15	6.32e-125	ubiquitin fusion degradation protein [Pyrenophora tritici-repentis Pt-1C-BFP] &gt;gi|187972538|gb|EDU40037.1| ubiquitin fusion degradation protein [Pyrenophora tritici-repentis Pt-1C-BFP]	Pyrenophora tritici-repentis Pt-1C-BFP	5.4e-92	IPR004854,	IPR004854 Ubiquitin fusion degradation protein UFD1 !!!	GO:0006511,	GO:0006511 ubiquitin-dependent protein catabolic process !!!	-	-	-	-	-	-	-	-	-	ns	ns	ns	ns	no
38	GCLVSC_97	R	128368	129657	no	OCL081.C21_L06, OCL081.CR_L06_PolyA	no	Contig5821_PolyA	hypothetical protein FG06250.1 [Gibberella zeae PH-1]	Gibberella zeae PH-1	4.99e-11	-	-	-	-	-	-	-	-	-	-	-	-	-	-	-	-	ns	ns	ns	ns	no
39	GCLVSC_97	R	144094	145515	no	OCL083.C21_K06, OCL083.CR_K06_PolyA	no	Contig5934_PolyA	-	-	-	-	-	-	-	-	-	-	-	-	-	-	-	-	-	-	-	ns	ns	ns	ns	no
40	GCLVSC_97	F	145777	146418	no	OCL088.C21_E10_PolyA, OCL088.CR_E10_PolyA	no	Contig6164_PolyA	-	-	-	-	-	-	-	-	-	-	-	-	-	-	-	-	-	-	-	ns	ns	ns	ns	no
41	GCLVSC_97	F	147682	148642	no	MPB041.C21_N22, MPB041.C21_L10_PolyA, MPB032.C21_P06_PolyA, MPB021.C21_M22_PolyA, MPB032.C21_M04_PolyA, MPB024.C21_M01_PolyA	no	Contig596_PolyA	heat shock protein 60, mitochondrial precursor [Sclerotinia sclerotiorum 1980] &gt;gi|154697421|gb|EDN97159.1| heat shock protein 60, mitochondrial precursor [Sclerotinia sclerotiorum 1980]	Sclerotinia sclerotiorum 1980	5.31e-100	heat shock protein 60 [Botryotinia fuckeliana B05.10] &gt;gi|150854652|gb|EDN29844.1| heat shock protein 60 [Botryotinia fuckeliana B05.10]	Botryotinia fuckeliana B05.10	5.31e-100	IPR002423,	IPR002423 Chaperonin Cpn60/TCP-1 !!!	GO:0005515, GO:0005524, GO:0044267,	GO:0044267 cellular protein metabolic process !!!	GO:0005515 protein binding !!! GO:0005524 ATP binding !!!	-	chaperonin GroEL	01120 Genetic Information Processing	01123 Folding, Sorting and Degradation	03110 Chaperones and folding catalysts [BR:ko03110]; 03018 RNA degradation [PATH:ko03018]	-	-	K04077	ns	ns	ns	ns	no
42	GCLVSC_97	F	149313	151049	43	OCL032.C21_J23, OCL035.C21_D24, OCL043.C21_G12_PolyA, OCL043.CR_G12_PolyA, OCL037.C21_D05, OCL038.C21_J15, OCL032.CR_J23_PolyA, MPB044.C21_K18_PolyA, OCL038.CR_J15_PolyA, OCL037.CR_D05_PolyA, OCL044.C21_H18_PolyA, OCL044.CR_H18_PolyA, OCL045.C21_D04_PolyA, OCL045.CR_D04_PolyA, MPB024.C21_L08_PolyA, MPB033.C21_F21_PolyA, OCL027.C21_P02_PolyA, OCL027.CR_P02_PolyA, OCL035.CR_D24_PolyA	no	Contig3995_PolyA	cofilin, putative [Magnaporthe grisea 70-15] &gt;gi|145015855|gb|EDK00345.1| cofilin, putative [Magnaporthe grisea 70-15]	Magnaporthe grisea 70-15	1.11e-53	cofilin [Pyrenophora tritici-repentis Pt-1C-BFP] &gt;gi|187973162|gb|EDU40661.1| cofilin [Pyrenophora tritici-repentis Pt-1C-BFP]	Pyrenophora tritici-repentis Pt-1C-BFP	3.46e-39	IPR002108,	IPR002108 Actin-binding, cofilin/tropomyosin type !!!	GO:0003779, GO:0005622,	-	GO:0003779 actin binding !!!	GO:0005622 intracellular !!!	cofilin	01140 Cellular Processes	01141 Cell Motility	04810 Regulation of actin cytoskeleton [PATH:ko04810]; 04812 Cytoskeleton proteins [BR:ko04812]	-	cytosceleton	K05765	ns	ns	ns	ns	no
43	GCLVSC_97	R	151021	151898	42	OCL084.C21_E21, OCL084.CR_E21_PolyA, MPB025.C21_G06_PolyA, MPB022.C21_K02_PolyA	no	Contig5963_PolyA	hypothetical protein MGG_03163 [Magnaporthe grisea 70-15] &gt;gi|145015856|gb|EDK00346.1| hypothetical protein MGG_03163 [Magnaporthe grisea 70-15]	Magnaporthe grisea 70-15	2.97e-36	-	-	-	-	-	-	-	-	-	-	-	-	-	-	-	-	ns	ns	ns	ns	no
44	GCLVSC_97	F	154248	154480	no	OCL026.C21_N09_PolyA, OCL026.CR_N09_PolyA	no	Contig3255_PolyA	-	-	-	-	-	-	-	-	-	-	-	-	-	-	-	-	-	-	-	ns	ns	ns	ns	no
45	GCLVSC_97	R	154531	155732	no	OCL0217.C21_N21, OCL024.C21_D06, OCL024.CR_D06_PolyA, OCL0217.CR_N21_PolyA	no	Contig2414_PolyA	hypothetical protein MGG_03162 [Magnaporthe grisea 70-15] &gt;gi|145015857|gb|EDK00347.1| hypothetical protein MGG_03162 [Magnaporthe grisea 70-15]	Magnaporthe grisea 70-15	3.58e-56	related to cytokinesis inhibitor byr4 [Neurospora crassa]	Neurospora crassa	1.78e-47	-	-	-	-	-	-	-	-	-	-	-	-	-	ns	ns	ns	ns	no
46	GCLVSC_97	R	159868	162721	no	OCL036.C21_H12, OCL054.C21_J07, OCL015.C21_L13, OCL013.C21_L23, OCL033.C21_B10, OCL018.C21_I20, OCL013.C21_O12, OCL012.C21_G14, OCL043.C21_K14, OCL046.C21_G10, OCL036.CR_H12_PolyA, OCL043.CR_K14_PolyA, OCL012.CR_G14_PolyA, OCL013.CR_L23_PolyA, OCL033.CR_B10_PolyA, OCL054.CR_J07_PolyA, OCL046.CR_G10_PolyA, OCL013.CR_O12_PolyA, OCL018.CR_I20_PolyA, MPB025.C21_C07_PolyA, OCL036.CR_F22_PolyA, OCL015.…	yes	Contig3943_PolyA	hypothetical protein BC1G_02838 [Botryotinia fuckeliana B05.10] &gt;gi|150857968|gb|EDN33160.1| hypothetical protein BC1G_02838 [Botryotinia fuckeliana B05.10]	Botryotinia fuckeliana B05.10	9.78e-91	ketoreductase, putative [Penicillium marneffei ATCC 18224] &gt;gi|210068901|gb|EEA22992.1| ketoreductase, putative [Penicillium marneffei ATCC 18224]	Penicillium marneffei ATCC 18224	5.38e-81	IPR001395,	IPR001395 Aldo/keto reductase !!!	GO:0016491, GO:0055114,	GO:0055114 oxidation reduction !!!	GO:0016491 oxidoreductase activity !!!	-	-	-	-	-	-	-	-	ns	ns	up in culture	0.02	no
47	GCLVSC_97	R	169850	170647	no	OCL021.C21_E18_PolyA, OCL021.CR_E18_PolyA, OCL024.C21_L17_PolyA, OCL024.CR_L17_PolyA	no	Contig1425_PolyA	hypothetical protein MGG_12764 [Magnaporthe grisea 70-15] &gt;gi|145015862|gb|EDK00352.1| hypothetical protein MGG_12764 [Magnaporthe grisea 70-15]	Magnaporthe grisea 70-15	2.14e-26	mitochondrial 37S ribosomal protein S27, putative [Aspergillus flavus NRRL3357] &gt;gi|220691732|gb|EED48080.1| mitochondrial 37S ribosomal protein S27, putative [Aspergillus flavus NRRL3357]	Aspergillus flavus NRRL3357	2.29e-20	IPR013219,	IPR013219 Ribosomal protein S27/S33, mitochondrial !!!	-	-	-	-	-	-	-	-	-	-	-	ns	ns	ns	ns	no
48	GCLVSC_97	F	170859	172294	no	OCL0210.C21_B22, OCL0210.CR_B22_PolyA	no	Contig1546_PolyA	hypothetical protein CHGG_10223 [Chaetomium globosum CBS 148.51] &gt;gi|88176351|gb|EAQ83819.1| hypothetical protein CHGG_10223 [Chaetomium globosum CBS 148.51]	Chaetomium globosum CBS 148.51	8.18e-59	RNase3 domain-containing protein [Ajellomyces capsulatus G186AR]	Ajellomyces capsulatus G186AR	6.76e-29	IPR000999,	IPR000999 Ribonuclease III !!!	GO:0003723, GO:0004525, GO:0006396,	GO:0006396 RNA processing !!!	GO:0003723 RNA binding !!! GO:0004525 ribonuclease III activity !!!	-	-	-	-	-	-	-	-	ns	ns	ns	ns	no
49	GCLVSC_97	F	173474	176063	no	OCL0220.C21_H14, OCL0220.CR_H14_PolyA, OCL0410.C21_O06_PolyA, OCL0410.CR_O06_PolyA, OCL044.C21_M13_PolyA, OCL044.CR_M13_PolyA, OCL082.C21_N01_PolyA, OCL082.CR_N01_PolyA, OCL022.C21_L15, OCL0213.C21_I14, OCL022.CR_L15_PolyA, OCL0213.CR_I14_PolyA, MPB025.C21_O17_PolyA, MPB014.C21_C10_PolyA, MPB013.C21_F01_PolyA	no	Contig2813_PolyA	hypothetical protein MGG_03156 [Magnaporthe grisea 70-15] &gt;gi|145015864|gb|EDK00354.1| hypothetical protein MGG_03156 [Magnaporthe grisea 70-15]	Magnaporthe grisea 70-15	2.3e-31	-	-	-	-	-	-	-	-	-	-	-	-	-	-	-	-	ns	ns	ns	ns	no
50	GCLVSC_97	F	177395	178198	no	OCL081.C21_H05	no	OCL081.C21_H05	NADH-ubiquinone oxidoreductase 78 kDa subunit, mitochondrial precursor [Magnaporthe grisea 70-15] &gt;gi|145015866|gb|EDK00356.1| NADH-ubiquinone oxidoreductase 78 kDa subunit, mitochondrial precursor [Magnaporthe grisea 70-15]	Magnaporthe grisea 70-15	1.48e-123	NADH:ubiquinone oxidoreductase 78kD subunit [Neurospora crassa OR74A] &gt;gi|157072041|gb|EAA27952.2| NADH:ubiquinone oxidoreductase 78kD subunit [Neurospora crassa OR74A]	Neurospora crassa OR74A	1.06e-121	IPR006656,	IPR006656 Molybdopterin oxidoreductase !!!	GO:0016491,	-	GO:0016491 oxidoreductase activity !!!	-	NADH dehydrogenase (ubiquinone) Fe-S protein 1 [EC:1.6.5.3 1.6.99.3]	01100 Metabolism	01102 Energy Metabolism	00190 Oxidative phosphorylation [PATH:ko00190]	1. Oxidoreductases	-	K03934	ns	ns	ns	ns	no
51	GCLVSC_97	R	178371	180693	no	OCL085.C21_C01, MPB021.C21_P12_PolyA, MPB021.C21_M19_PolyA, OCL085.CR_C01_PolyA, OCL089.CR_B19_PolyA, OCL089.C21_B19_PolyA, OCL081.CR_H05_PolyA, MPB024.C21_P20_PolyA	yes	Contig6010_PolyA	predicted protein [Magnaporthe grisea 70-15] &gt;gi|145015868|gb|EDK00358.1| predicted protein [Magnaporthe grisea 70-15]	Magnaporthe grisea 70-15	4.5e-14	-	-	-	-	-	-	-	-	-	-	-	-	-	-	-	-	ns	ns	ns	ns	no
52	GCLVSC_97	F	182558	183232	no	OCL021.C21_F03_PolyA, OCL021.CR_F03_PolyA	no	Contig1431_PolyA	hypothetical protein MGG_03154 [Magnaporthe grisea 70-15] &gt;gi|145015867|gb|EDK00357.1| hypothetical protein MGG_03154 [Magnaporthe grisea 70-15]	Magnaporthe grisea 70-15	2.71e-37	pyruvate dehydrogenase phosphatase [Ajellomyces capsulatus G186AR]	Ajellomyces capsulatus G186AR	3.32e-27	-	-	-	-	-	-	-	-	-	-	-	-	-	ns	ns	ns	ns	no
53	GCLVSC_97	R	186358	188180	no	MPB033.C21_G20_PolyA, MPB032.C21_C13_PolyA, MPB032.C21_B19_PolyA, OCL088.C21_O03_PolyA, MPB023.C21_H12_PolyA, MPB034.C21_E06_PolyA, OCL088.CR_O03_PolyA, MPB034.C21_D03_PolyA, MPB034.C21_M08_PolyA, OCL0210.CR_B19_PolyA, MPB024.C21_K10_PolyA, MPB021.C21_F04_PolyA, OCL0210.C21_B19_PolyA, MPB024.C21_P19_PolyA, MPB025.C21_C19_PolyA, MPB033.C21_E14_PolyA, MPB042.C21_A14_PolyA, MPB022.C21_P15_PolyA, MPB…	yes	Contig508_PolyA	unnamed protein product [Podospora anserina] &gt;gi|170944636|emb|CAP70747.1| unnamed protein product [Podospora anserina]	Podospora anserina	6.02e-67	ATP synthase oligomycin sensitivity conferral protein-like protein [Magnaporthe grisea]	Magnaporthe grisea	1.03e-58	IPR000711,	IPR000711 ATPase, F1 complex, OSCP/delta subunit !!!	GO:0015986,	GO:0015986 ATP synthesis coupled proton transport !!!	-	-	F-type H+-transporting ATPase oligomycin sensitivity conferral protein [EC:3.6.3.14]	01100 Metabolism	01102 Energy Metabolism	00190 Oxidative phosphorylation [PATH:ko00190]	3. Hydrolases	-	K02137	ns	ns	ns	ns	no
54	GCLVSC_97	R	188519	189606	no	OCL064.CR_A08, OCL042.C21_G01, OCL047.C21_I17, OCL064.C21_A08, OCL0410.C21_D16, OCL026.C21_C17, OCL026.CR_C17_PolyA, OCL042.CR_G01_PolyA, OCL045.CR_H17_PolyA, MPB012.C21_K10_PolyA, OCL045.C21_H17_PolyA, OCL0213.CR_N06_PolyA, OCL047.CR_I17_PolyA, OCL0213.C21_N06_PolyA, OCL0410.CR_D16_PolyA	yes	Contig4240_PolyA	conserved hypothetical protein [Chaetomium globosum CBS 148.51] &gt;gi|88176342|gb|EAQ83810.1| conserved hypothetical protein [Chaetomium globosum CBS 148.51]	Chaetomium globosum CBS 148.51	1.62e-121	maintenance of ploidy protein mob1 [Neurospora crassa OR74A] &gt;gi|26396742|sp|Q9P601|MOB1_NEUCR RecName: Full=Probable maintenance of ploidy protein mob1 &gt;gi|16416019|emb|CAB91369.2| probable MOB1 protein [Neurospora crassa] &gt;gi|157071991|gb|EAA27280.2| maintenance of ploidy protein mob1 [Neurospora crassa OR74A]	Neurospora crassa OR74A	8.05e-121	IPR005301,	IPR005301 Mob1/phocein !!!	GO:0005515,	-	GO:0005515 protein binding !!!	-	maintenance of ploidy protein MOB1 (MPS1 binder 1)	01140 Cellular Processes	01142 Cell Growth and Death	04111 Cell cycle - yeast [PATH:ko04111]	-	-	K06685	ns	ns	ns	ns	no
55	GCLVSC_97	F	192438	193040	no	OCL042.C21_L18, OCL042.CR_L18_PolyA	no	Contig4554_PolyA	hypothetical protein MGG_11873 [Magnaporthe grisea 70-15] &gt;gi|145013782|gb|EDJ98423.1| hypothetical protein MGG_11873 [Magnaporthe grisea 70-15]	Magnaporthe grisea 70-15	8.5e-25	DIL and Ankyrin domain containing protein [Pyrenophora tritici-repentis Pt-1C-BFP] &gt;gi|187974012|gb|EDU41511.1| DIL and Ankyrin domain containing protein [Pyrenophora tritici-repentis Pt-1C-BFP]	Pyrenophora tritici-repentis Pt-1C-BFP	1.66e-20	-	-	-	-	-	-	-	-	-	-	-	-	-	ns	ns	ns	ns	LPPE
56	GCLVSC_97	R	193092	194463	no	MPB024.C21_L17_PolyA, MPB032.C21_P18_PolyA	no	Contig277_PolyA	4-hydroxyphenylpyruvate dioxygenase [Neurospora crassa OR74A] &gt;gi|74629496|sp|Q872T7|HPPD_NEUCR RecName: Full=4-hydroxyphenylpyruvate dioxygenase; Short=HPPDase; Short=4HPPD; Short=HPD &gt;gi|28881241|emb|CAD70479.1| probable 4-hydroxyphenylpyruvate dioxygenase [Neurospora crassa] &gt;gi|28917685|gb|EAA27378.1| 4-hydroxyphenylpyruvate dioxygenase [Neurospora crassa OR74A]	Neurospora crassa OR74A	1.03e-64	RecName: Full=4-hydroxyphenylpyruvate dioxygenase; Short=HPPDase; Short=4HPPD; Short=HPD &gt;gi|2708690|gb|AAC15884.1| 4-hydroxyphenylpyruvate dioxygenase [Mycosphaerella graminicola]	Mycosphaerella graminicola	7.16e-58	IPR004360,	IPR004360 Glyoxalase/bleomycin resistance protein/dioxygenase !!!	-	-	-	-	4-hydroxyphenylpyruvate dioxygenase [EC:1.13.11.27]	01100 Metabolism	01105 Amino Acid Metabolism; 01109 Metabolism of Cofactors and Vitamins	00350 Tyrosine metabolism [PATH:ko00350]; 00360 Phenylalanine metabolism [PATH:ko00360]; 00130 Ubiquinone and other terpenoid-quinone biosynthesis [PATH:ko00130]	1. Oxidoreductases	-	K00457	ns	ns	ns	ns	no
57	GCLVSC_97	R	196211	196644	no	OCL062.C21_C03_PolyA, OCL062.CR_C03_PolyA	no	Contig5517_PolyA	predicted protein [Botryotinia fuckeliana B05.10] &gt;gi|150856900|gb|EDN32092.1| predicted protein [Botryotinia fuckeliana B05.10]	Botryotinia fuckeliana B05.10	1.29e-14	-	-	-	-	-	-	-	-	-	-	-	-	-	-	-	-	ns	ns	ns	ns	no
58	GCLVSC_97	F	196881	198285	59	OCL021.CR_D17_PolyA, OCL021.C21_D17_PolyA, OCL053.CR_A11_PolyA, OCL017.CR_A17_PolyA, OCL053.C21_A11_PolyA, OCL013.C21_G15_PolyA, OCL013.CR_G15_PolyA, OCL037.C21_D21_PolyA, OCL037.CR_D21_PolyA, OCL018.C21_O05, OCL0215.C21_H10, OCL034.C21_P23, OCL053.C21_G13, OCL023.C21_C01, OCL053.C21_H17, OCL034.C21_P15, OCL0216.C21_E07, OCL011.C21_M04, OCL038.C21_C19, OCL037.C21_L12, OCL013.C21_I18, OCL061.C21_M…	no	Contig1384_PolyA	ribosomal protein L27 [Magnaporthe grisea 70-15] &gt;gi|145013790|gb|EDJ98431.1| ribosomal protein L27 [Magnaporthe grisea 70-15]	Magnaporthe grisea 70-15	9.53e-67	60S ribosomal protein L27 [Botryotinia fuckeliana B05.10] &gt;gi|156042904|ref|XP_001588009.1| hypothetical protein SS1G_11251 [Sclerotinia sclerotiorum 1980] &gt;gi|150849477|gb|EDN24670.1| 60S ribosomal protein L27 [Botryotinia fuckeliana B05.10] &gt;gi|154695636|gb|EDN95374.1| hypothetical protein SS1G_11251 [Sclerotinia sclerotiorum 1980]	Sclerotinia sclerotiorum 1980	2.2e-63	IPR001141,	IPR001141 Ribosomal protein L27e !!!	GO:0003735, GO:0005622, GO:0005840, GO:0006412,	GO:0006412 translation !!!	GO:0003735 structural constituent of ribosome !!!	GO:0005622 intracellular !!! GO:0005840 ribosome !!!	large subunit ribosomal protein L27e	01120 Genetic Information Processing	01122 Translation	03010 Ribosome [PATH:ko03010]; 03011 Ribosome [BR:ko03011]	-	ribosomal protein	K02901	ns	ns	up in culture	0.02	no
59	GCLVSC_97	R	198258	200399	58	OCL037.C21_K20, OCL023.C21_I11, OCL014.C21_J12, OCL014.CR_J12_PolyA, OCL023.CR_I11_PolyA, OCL037.CR_K20_PolyA	no	Contig4017_PolyA	unnamed protein product [Podospora anserina] &gt;gi|170944675|emb|CAP70786.1| unnamed protein product [Podospora anserina]	Podospora anserina	3.36e-151	Cas4p protein [Uncinocarpus reesii 1704]	Uncinocarpus reesii 1704	5.39e-125	IPR004853,	IPR004853 Protein of unknown function DUF250 !!!	-	-	-	-	-	-	-	-	-	-	-	ns	ns	ns	ns	no
60	GCLVSC_97	R	205488	206251	no	OCL049.C21_C06_PolyA, OCL049.CR_C06_PolyA	no	Contig5120_PolyA	-	-	-	-	-	-	-	-	-	-	-	-	-	-	-	-	-	-	-	ns	ns	ns	ns	LPPE
61	GCLVSC_97	R	224079	225024	no	OCL042.CR_O05_PolyA, OCL0221.CR_N22_PolyA, OCL0221.C21_N22_PolyA, OCL042.C21_O05	yes	Contig4580_PolyA	-	-	-	-	-	-	-	-	-	-	-	-	-	-	-	-	-	-	-	ns	ns	ns	ns	no
62	GCLVSC_97	R	225305	226119	no	OCL046.C21_A22, OCL044.C21_G20_PolyA, OCL046.CR_A22_PolyA, OCL044.CR_G20_PolyA	no	Contig4706_PolyA	hypothetical protein FG05994.1 [Gibberella zeae PH-1]	Gibberella zeae PH-1	5.7e-22	TBC domain protein [Aspergillus fumigatus Af293] &gt;gi|66852011|gb|EAL92336.1| TBC domain protein, putative [Aspergillus fumigatus Af293]	Aspergillus fumigatus Af293	2.48e-17	-	-	-	-	-	-	-	-	-	-	-	-	-	ns	ns	ns	ns	LPPE
63	GCLVSC_97	R	232357	233845	no	OCL022.C21_E24, OCL027.C21_B07, OCL0221.C21_M20, OCL027.CR_B07_PolyA, OCL022.CR_E24_PolyA, OCL0221.CR_M20_PolyA, OCL0212.C21_K03_PolyA, OCL0212.CR_K03_PolyA	no	Contig2691_PolyA	unnamed protein product [Podospora anserina] &gt;gi|170944650|emb|CAP70761.1| unnamed protein product [Podospora anserina]	Podospora anserina	1.59e-147	exportin-1 [Neurospora crassa OR74A] &gt;gi|157072056|gb|EAA26681.2| exportin-1 [Neurospora crassa OR74A]	Neurospora crassa OR74A	1.49e-145	IPR014877,	IPR014877 Exportin 1, C-terminal !!!	-	-	-	-	-	-	-	-	-	-	-	ns	ns	ns	ns	no
64	GCLVSC_97	R	237210	238911	no	OCL017.C21_G06, OCL0219.C21_O11, OCL0213.C21_P23, OCL064.C21_O05, OCL035.C21_E17, OCL061.C21_B12, OCL0213.CR_P23_PolyA, OCL0219.CR_O11_PolyA, MPB033.C21_N24_PolyA, MPB042.C21_L24, MPB011.C21_D12_PolyA, OCL017.CR_G06_PolyA, OCL064.CR_O05_PolyA, OCL061.CR_B12_PolyA, MPB014.C21_P22_PolyA, OCL035.CR_E17_PolyA	no	Contig1267_PolyA	hypothetical protein MGG_02525 [Magnaporthe grisea 70-15] &gt;gi|145013854|gb|EDJ98495.1| hypothetical protein MGG_02525 [Magnaporthe grisea 70-15]	Magnaporthe grisea 70-15	2.19e-171	alanine--glyoxylate aminotransferase [Chaetomium globosum CBS 148.51] &gt;gi|88179233|gb|EAQ86701.1| alanine--glyoxylate aminotransferase [Chaetomium globosum CBS 148.51]	Chaetomium globosum CBS 148.51	2.68e-169	IPR000192,	IPR000192 Aminotransferase, class V/Cysteine desulfurase !!!	GO:0008152,	GO:0008152 metabolic process !!!	-	-	-	-	-	-	-	-	-	ns	ns	ns	ns	no
65	GCLVSC_97	F	239660	240920	no	OCL028.C21_J10, OCL013.C21_P14, OCL0218.C21_A10, OCL0411.C21_C04, OCL063.C21_F23_PolyA, OCL063.CR_F23_PolyA, OCL0411.CR_C04_PolyA, OCL0218.CR_A10_PolyA, OCL028.CR_J10_PolyA, OCL013.CR_P14_PolyA	no	Contig3461_PolyA	unnamed protein product [Podospora anserina] &gt;gi|170944648|emb|CAP70759.1| unnamed protein product [Podospora anserina]	Podospora anserina	2.73e-96	retrograde transporter [Pyrenophora tritici-repentis Pt-1C-BFP] &gt;gi|187980351|gb|EDU46977.1| retrograde transporter [Pyrenophora tritici-repentis Pt-1C-BFP]	Pyrenophora tritici-repentis Pt-1C-BFP	7.25e-65	-	-	-	-	-	-	K07095	-	-	-	-	-	K07095	ns	ns	ns	ns	no
66	GCLVSC_97	F	243796	244853	no	OCL015.C21_J01, OCL0216.C21_G09, OCL061.C21_A03, OCL022.C21_K15, OCL045.C21_O02, OCL0217.CR_D11_PolyA, OCL0217.C21_D11_PolyA, OCL0215.C21_D22, OCL022.CR_K15_PolyA, OCL0213.C21_A14_PolyA, OCL061.CR_A03_PolyA, OCL0215.CR_D22_PolyA, OCL0213.CR_A14_PolyA, OCL045.CR_O02_PolyA, OCL015.CR_J01_PolyA, MPB043.C21_I01_PolyA, OCL0216.CR_G09_PolyA	no	Contig2727_PolyA	unnamed protein product [Podospora anserina] &gt;gi|170944646|emb|CAP70757.1| unnamed protein product [Podospora anserina]	Podospora anserina	3.81e-28	DASH complex subunit DAD2, putative [Talaromyces stipitatus ATCC 10500]	Talaromyces stipitatus ATCC 10500	8.23e-15	IPR013963,	IPR013963 DASH complex, subunit Dad2 !!!	-	-	-	-	DASH complex subunit DAD2	01120 Genetic Information Processing	01124 Replication and Repair	03036 Chromosome [BR:ko03036]	-	-	K11567	ns	ns	ns	ns	no
67	GCLVSC_97	F	247251	248073	no	OCL0221.C21_J09_PolyA, OCL0221.CR_J09_PolyA	no	Contig2933_PolyA	hypothetical protein FG01549.1 [Gibberella zeae PH-1]	Gibberella zeae PH-1	3.39e-22	-	-	-	-	-	-	-	-	-	-	-	-	-	-	-	-	ns	ns	ns	ns	no
68	GCLVSC_97	F	250147	250714	no	OCL028.C21_F10_PolyA, OCL028.CR_F10_PolyA, OCL041.C21_C02_PolyA	yes	Contig3433_PolyA	-	-	-	-	-	-	-	-	-	-	-	-	-	-	-	-	-	-	-	ns	ns	ns	ns	no
69	GCLVSC_97	R	254318	255203	no	OCL0220.C21_F02, OCL0220.CR_F02_PolyA	no	Contig2797_PolyA	unnamed protein product [Podospora anserina] &gt;gi|170944660|emb|CAP70771.1| unnamed protein product [Podospora anserina]	Podospora anserina	3.64e-45	-	-	-	-	-	-	-	-	-	-	-	-	-	-	-	-	ns	ns	ns	ns	no
70	GCLVSC_97	R	258771	259305	no	OCL0218.CR_O22	no	OCL0218.CR_O22_PolyA	unnamed protein product [Podospora anserina] &gt;gi|170944659|emb|CAP70770.1| unnamed protein product [Podospora anserina]	Podospora anserina	2.08e-25	ATP dependent RNA helicase, putative [Aspergillus clavatus NRRL 1] &gt;gi|119397475|gb|EAW07906.1| ATP dependent RNA helicase, putative [Aspergillus clavatus NRRL 1]	Aspergillus clavatus NRRL 1	7.38e-23	IPR011709,	IPR011709 Domain of unknown function DUF1605 !!!	-	-	-	-	ATP-dependent RNA helicase DDX35 [EC:3.6.1.-]	01120 Genetic Information Processing	01121 Transcription	03041 Spliceosome [BR:ko03041]	3. Hydrolases	transcription (splicing)	K13117	ns	ns	ns	ns	no
71	GCLVSC_97	F	261638	263052	no	OCL061.C21_G23, OCL061.CR_G23_PolyA	no	Contig5445_PolyA	hypothetical protein NCU06734 [Neurospora crassa OR74A] &gt;gi|157070560|gb|EAA34270.2| hypothetical protein NCU06734 [Neurospora crassa OR74A]	Neurospora crassa OR74A	8.15e-44	-	-	-	IPR018744,	IPR018744 Protein of unknown function DUF2293 !!!	-	-	-	-	-	-	-	-	-	-	-	ns	ns	ns	ns	no
72	GCLVSC_97	R	265485	266451	no	MPB033.C21_J10_PolyA, MPB031.C21_C21_PolyA, MPB023.C21_K15_PolyA, MPB022.C21_C04_PolyA	no	Contig462_PolyA	hypothetical protein CHGG_07927 [Chaetomium globosum CBS 148.51] &gt;gi|88179206|gb|EAQ86674.1| hypothetical protein CHGG_07927 [Chaetomium globosum CBS 148.51]	Chaetomium globosum CBS 148.51	4.76e-39	CUE domain protein [Aspergillus fumigatus Af293] &gt;gi|66849927|gb|EAL90254.1| CUE domain protein, putative [Aspergillus fumigatus Af293] &gt;gi|159131048|gb|EDP56161.1| CUE domain protein, putative [Aspergillus fumigatus A1163]	Aspergillus fumigatus A1163	3.32e-16	-	-	-	-	-	-	-	-	-	-	-	-	-	ns	ns	ns	ns	no
73	GCLVSC_97	F	267799	269985	no	OCL034.C21_E12, OCL0214.C21_P21, OCL0214.C21_N19, OCL0210.C21_E13, OCL0211.C21_J18, OCL028.C21_M15, OCL028.CR_M15_PolyA, OCL0214.CR_N19_PolyA, OCL0214.CR_P21_PolyA, OCL0210.CR_E13_PolyA, OCL0217.CR_G17_PolyA, OCL0217.C21_G17_PolyA, OCL0211.CR_J18_PolyA, OCL034.CR_E12_PolyA, OCL086.C21_J10, OCL0221.C21_H22_PolyA, OCL0221.CR_H22_PolyA, OCL031.C21_O03, OCL012.C21_I11, OCL031.CR_O03_PolyA, OCL012.CR_…	yes	Contig3796_PolyA	conserved hypothetical protein [Neurospora crassa]	Neurospora crassa	2.63e-55	SNF7 family protein [Ajellomyces capsulatus G186AR]	Ajellomyces capsulatus G186AR	3.56e-44	IPR005024,	IPR005024 Snf7 !!!	GO:0015031,	GO:0015031 protein transport !!!	-	-	charged multivesicular body protein 6	01120 Genetic Information Processing; 01140 Cellular Processes	01123 Folding, Sorting and Degradation; 01151 Transport and Catabolism	04121 Ubiquitin system [BR:ko04121]; 04144 Endocytosis [PATH:ko04144]	-	-	K12195	ns	ns	ns	ns	no
74	GCLVSC_97	R	275069	277404	no	OCL082.C21_D22, OCL021.C21_L17, OCL0221.C21_G14, OCL018.C21_K07, OCL0221.CR_G14_PolyA, MPB041.C21_P23_PolyA, OCL021.CR_L17_PolyA, MPB043.C21_E05_PolyA, MPB013.C21_O21_PolyA, MPB013.C21_F17_PolyA, OCL082.CR_D22_PolyA, OCL0212.C21_B08_PolyA, OCL0212.CR_B08_PolyA, OCL018.CR_K07_PolyA, OCL034.CR_N13_PolyA, OCL034.C21_N13_PolyA, OCL042.C21_E12_PolyA, OCL086.CR_P09_PolyA, OCL0411.C21_A04_PolyA, OCL0411…	no	Contig1486_PolyA	unnamed protein product [Podospora anserina] &gt;gi|170944544|emb|CAP70655.1| unnamed protein product [Podospora anserina]	Podospora anserina	6.3e-40	phosphotransmitter protein Ypd1, putative [Aspergillus flavus NRRL3357] &gt;gi|220699018|gb|EED55357.1| phosphotransmitter protein Ypd1, putative [Aspergillus flavus NRRL3357]	Aspergillus flavus NRRL3357	1.9e-28	IPR008207,	IPR008207 Signal transduction histidine kinase, phosphotransfer (Hpt) region !!!	GO:0000160, GO:0004871,	GO:0000160 two-component signal transduction system (phosphorelay) !!!	GO:0004871 signal transducer activity !!!	-	osomolarity two-component system, phosphorelay intermediate protein YPD1	01130 Environmental Information Processing	01132 Signal Transduction	02022 Two-component system [BR:ko02022]; 04011 MAPK signaling pathway - yeast [PATH:ko04011]	-	Two-component system	K11232	ns	ns	ns	ns	no
75	GCLVSC_97	R	278920	279769	no	MPB021.C21_A20	no	MPB021.C21_A20_PolyA	hypothetical protein MGG_07171 [Magnaporthe grisea 70-15] &gt;gi|145019653|gb|EDK03881.1| hypothetical protein MGG_07171 [Magnaporthe grisea 70-15]	Magnaporthe grisea 70-15	1.33e-16	-	-	-	-	-	-	-	-	-	-	-	-	-	-	-	-	ns	ns	ns	ns	no
76	GCLVSC_97	F	281390	282216	no	MPB042.C21_E22	no	MPB042.C21_E22_PolyA	hypothetical protein FG04361.1 [Gibberella zeae PH-1]	Gibberella zeae PH-1	3.4e-54	killer toxin sensitivity protein (IKI3), putative [Talaromyces stipitatus ATCC 10500]	Talaromyces stipitatus ATCC 10500	6.22e-48	IPR006849,	IPR006849 IKI3 !!!	-	-	-	-	elongator complex protein 1	01120 Genetic Information Processing	01124 Replication and Repair	03036 Chromosome [BR:ko03036]	-	-	K11373	ns	ns	ns	ns	no
77	GCLVSC_97	R	287947	289008	no	OCL041.C21_K17, OCL038.C21_F01, OCL088.C21_G16, OCL038.CR_F01_PolyA, OCL045.C21_C17_PolyA, OCL045.CR_C17_PolyA, MPB025.C21_P03_PolyA, OCL037.C21_F09, OCL088.CR_G16_PolyA, MPB031.C21_M01_PolyA, OCL041.CR_K17_PolyA, MPB011.C21_H15_PolyA, OCL037.CR_F09_PolyA, OCL041.C21_G06, OCL041.CR_G06_PolyA, OCL0211.C21_J06_PolyA, OCL0211.CR_J06_PolyA	no	Contig4178_PolyA	-	-	-	-	-	-	-	-	-	-	-	-	-	-	-	-	-	-	-	ns	ns	ns	ns	no
78	GCLVSC_97	F	290487	290857	no	OCL0411.C21_B19_PolyA, OCL0411.CR_B19_PolyA	no	Contig4313_PolyA	-	-	-	-	-	-	-	-	-	-	-	-	-	-	-	-	-	-	-	ns	ns	ns	ns	LPPE
79	GCLVSC_97	F	293182	294778	80	OCL088.C21_B06, OCL088.CR_B06_PolyA	no	Contig6153_PolyA	-	-	-	-	-	-	-	-	-	-	-	-	-	-	-	-	-	-	-	ns	ns	ns	ns	no
80	GCLVSC_97	R	293889	296602	79	OCL081.C21_H09, OCL064.C21_M14, OCL085.C21_G10, OCL086.C21_O03, OCL082.C21_K06, OCL083.C21_H02, OCL085.C21_G07, OCL085.C21_M19, OCL086.C21_M16, OCL082.C21_E08, OCL084.C21_N20, OCL087.C21_D17, OCL088.C21_A21, OCL088.C21_L19, OCL081.C21_A11, OCL082.C21_K23, OCL081.C21_O05, OCL089.C21_K18, OCL062.C21_I18, MPB044.C21_D05, OCL088.C21_A13, MPB014.C21_L18_PolyA, MPB014.C21_K01_PolyA, MPB043.C21_G24_Poly…	yes	Contig5801_PolyA	hypothetical protein FG01440.1 [Gibberella zeae PH-1]	Gibberella zeae PH-1	5.47e-78	protein FDD123, putative [Penicillium marneffei ATCC 18224] &gt;gi|210073572|gb|EEA27659.1| protein FDD123, putative [Penicillium marneffei ATCC 18224]	Penicillium marneffei ATCC 18224	2.55e-67	IPR001425,	IPR001425 Rhodopsin, bacterial !!!	GO:0005216, GO:0006811, GO:0016020,	GO:0006811 ion transport !!!	GO:0005216 ion channel activity !!!	GO:0016020 membrane !!!	-	-	-	-	-	-	-	ns	ns	up in spores	4.77e-07	no
81	GCLVSC_97	F	296825	297387	no	OCL047.C21_D13_PolyA, OCL047.CR_D13_PolyA	no	Contig4962_PolyA	-	-	-	-	-	-	-	-	-	-	-	-	-	-	-	-	-	-	-	ns	ns	ns	ns	LPPE
82	GCLVSC_97	F	305646	306785	no	OCL031.CR_J02, MPB032.C21_D15_PolyA, MPB033.C21_P15_PolyA, OCL031.C21_J02_PolyA	no	Contig394_PolyA	hypothetical protein NCU01739 [Neurospora crassa OR74A] &gt;gi|16416100|emb|CAB92633.2| putative protein [Neurospora crassa] &gt;gi|28918249|gb|EAA27926.1| conserved hypothetical protein [Neurospora crassa OR74A]	Neurospora crassa OR74A	6.95e-30	-	-	-	-	-	-	-	-	-	-	-	-	-	-	-	-	ns	ns	ns	ns	no
83	GCLVSC_97	F	306804	307717	no	OCL085.C21_O04, OCL031.C21_A01, OCL016.C21_K04_PolyA, OCL045.C21_A08, OCL024.C21_N01_PolyA, OCL047.C21_J14, OCL038.C21_E13_PolyA, OCL016.CR_K04_PolyA, OCL048.CR_F07_PolyA, OCL049.CR_A12_PolyA, OCL024.CR_N01_PolyA, OCL031.CR_A01_PolyA, OCL038.CR_E13_PolyA, OCL047.CR_J14_PolyA, MPB042.C21_G17_PolyA, OCL045.CR_A08_PolyA, OCL049.C21_A12_PolyA, MPB012.C21_N19_PolyA, OCL048.C21_F07_PolyA, OCL051.CR_M05…	no	Contig1218_PolyA	-	-	-	-	-	-	IPR019098,	IPR019098 Histone chaperone domain CHZ !!!	-	-	-	-	-	-	-	-	-	-	-	ns	ns	ns	ns	no
84	GCLVSC_97	F	308282	310431	no	OCL0217.C21_G18, OCL014.C21_O12, OCL0217.C21_O09, OCL021.C21_C03, OCL0212.C21_I14, OCL063.C21_O20, OCL0218.C21_G20, OCL0218.C21_L01, OCL0217.CR_G18_PolyA, OCL0218.CR_G20_PolyA, OCL014.CR_O12_PolyA, OCL021.CR_C03_PolyA, OCL0212.CR_I14_PolyA, OCL0217.CR_O09_PolyA, OCL0218.CR_L01_PolyA, OCL063.CR_O20_PolyA, OCL0213.CR_D04_PolyA	yes	Contig1406_PolyA	ER-golgi SNARE complex subunit Bet1, putative [Magnaporthe grisea 70-15] &gt;gi|145019676|gb|EDK03904.1| ER-golgi SNARE complex subunit Bet1, putative [Magnaporthe grisea 70-15]	Magnaporthe grisea 70-15	4.54e-58	V-SNARE [Ajellomyces capsulatus G186AR]	Ajellomyces capsulatus G186AR	1.05e-46	IPR000727,	IPR000727 Target SNARE coiled-coil region !!!	-	-	-	-	blocked early in transport 1	01120 Genetic Information Processing	01123 Folding, Sorting and Degradation	04130 SNARE interactions in vesicular transport [PATH:ko04130]; 04131 SNAREs [BR:ko04131]	-	SNARE	K08504	ns	ns	ns	ns	no
85	GCLVSC_97	F	312997	314727	no	OCL033.C21_P11, OCL033.C21_P21, OCL034.C21_E23, OCL054.C21_N21, OCL031.C21_J03, OCL046.C21_M09, OCL031.CR_J03_PolyA, OCL034.CR_E23_PolyA, OCL054.CR_N21_PolyA, OCL033.CR_P21_PolyA, OCL046.CR_M09_PolyA, OCL033.CR_P11_PolyA	no	Contig3776_PolyA	hypothetical protein LOC100274543 [Zea mays] &gt;gi|194708508|gb|ACF88338.1| unknown [Zea mays]	Zea mays	5.15e-132	Tri8 [Fusarium sporotrichioides] &gt;gi|15054398|gb|AAK77934.1| T-2 toxin biosynthesis protein [Fusarium sporotrichioides]	Fusarium sporotrichioides	1.32e-111	IPR005152,	IPR005152 Lipase, secreted !!!	GO:0004806, GO:0016042,	GO:0016042 lipid catabolic process !!!	GO:0004806 triacylglycerol lipase activity !!!	-	-	-	-	-	-	-	-	up in LPPE	0.03	ns	ns	no
86	GCLVSC_97	R	317174	317678	no	OCL061.C21_M23_PolyA, OCL061.CR_M23_PolyA	no	Contig5487_PolyA	-	-	-	-	-	-	-	-	-	-	-	-	-	-	-	-	-	-	-	ns	ns	ns	ns	no
87	GCLVSC_97	F	326241	326919	no	OCL034.C21_L01_PolyA, OCL034.CR_L01_PolyA, OCL0412.CR_B16_PolyA, OCL038.CR_E21_PolyA, OCL038.C21_E21_PolyA, OCL0412.C21_B16_PolyA, OCL045.C21_K19_PolyA, OCL045.CR_K19_PolyA, OCL0410.C21_A11_PolyA, OCL0410.CR_A11_PolyA	no	Contig3820_PolyA	unnamed protein product [Podospora anserina] &gt;gi|170944521|emb|CAP70632.1| unnamed protein product [Podospora anserina]	Podospora anserina	7.65e-58	glutamate synthase precursor [Neurospora crassa OR74A] &gt;gi|8218225|emb|CAB92626.1| probable glutamate synthase (NADPH) [Neurospora crassa] &gt;gi|28918254|gb|EAA27931.1| glutamate synthase precursor [Neurospora crassa OR74A]	Neurospora crassa OR74A	1.3e-57	IPR013027,	IPR013027 FAD-dependent pyridine nucleotide-disulphide oxidoreductase !!!	-	-	-	-	glutamate synthase (NADPH/NADH) [EC:1.4.1.13 1.4.1.14]	01100 Metabolism	01102 Energy Metabolism; 01105 Amino Acid Metabolism	00910 Nitrogen metabolism [PATH:ko00910]; 00250 Alanine, aspartate and glutamate metabolism [PATH:ko00250]	1. Oxidoreductases	-	K00264	ns	ns	ns	ns	LPPE
88	GCLVSC_97	F	333267	333805	no	OCL024.C21_M03_PolyA, OCL024.CR_M03_PolyA	no	Contig3146_PolyA	hypothetical protein CHGG_10381 [Chaetomium globosum CBS 148.51] &gt;gi|88176509|gb|EAQ83977.1| hypothetical protein CHGG_10381 [Chaetomium globosum CBS 148.51]	Chaetomium globosum CBS 148.51	6.27e-25	-	-	-	-	-	-	-	-	-	-	-	-	-	-	-	-	ns	ns	ns	ns	no
89	GCLVSC_97	R	333989	335017	no	MPB021.C21_A16, MPB031.C21_I02_PolyA, MPB022.C21_I12_PolyA	no	Contig213_PolyA	hypothetical protein CHGG_10389 [Chaetomium globosum CBS 148.51] &gt;gi|88176517|gb|EAQ83985.1| hypothetical protein CHGG_10389 [Chaetomium globosum CBS 148.51]	Chaetomium globosum CBS 148.51	2.54e-32	-	-	-	-	-	-	-	-	-	-	-	-	-	-	-	-	ns	ns	ns	ns	no
90	GCLVSC_97	F	336618	339715	no	OCL087.C21_E06, OCL037.CR_M21, MPB024.C21_C15, OCL034.C21_P16, OCL084.C21_M14, OCL037.C21_M21, OCL037.C21_F17, OCL061.C21_J05, OCL089.C21_F09, OCL012.C21_C05, OCL013.C21_D03, OCL021.C21_D01, OCL061.CR_J05_PolyA, OCL052.C21_K08, OCL015.C21_L16, OCL037.CR_F17_PolyA, OCL087.CR_E06_PolyA, OCL052.CR_K08_PolyA, OCL024.C21_I13, MPB012.C21_C10, MPB043.C21_C11_PolyA, OCL012.CR_C05_PolyA, OCL013.CR_D03_Pol…	yes	Contig4019_PolyA	hypothetical protein FG04400.1 [Gibberella zeae PH-1]	Gibberella zeae PH-1	7.29e-100	small GTPase-binding protein [Fusarium oxysporum]	Fusarium oxysporum	1.62e-99	IPR013753,	IPR013753 Ras !!!	-	-	-	-	Rho family, other	01130 Environmental Information Processing	01133 Signaling Molecules and Interaction	04031 GTP-binding proteins [BR:ko04031]	-	G-protein	K07975	ns	ns	ns	ns	no
91	GCLVSC_97	F	341485	341703	no	OCL0410.C21_E22	no	OCL0410.C21_E22	-	-	-	-	-	-	-	-	-	-	-	-	-	-	-	-	-	-	-	ns	ns	ns	ns	LPPE
92	GCLVSC_97	F	357734	358519	no	OCL0220.C21_G04, OCL0220.CR_G04_PolyA	no	Contig2803_PolyA	-	-	-	-	-	-	-	-	-	-	-	-	-	-	-	-	-	-	-	ns	ns	ns	ns	no
93	GCLVSC_97	R	360546	361790	no	OCL0214.C21_B10, OCL052.C21_D04, OCL0214.CR_B10_PolyA, OCL052.CR_D04_PolyA	no	Contig2017_PolyA	hypothetical protein An02g06470 [Aspergillus niger] &gt;gi|134056704|emb|CAL00646.1| unnamed protein product [Aspergillus niger]	Aspergillus niger	3.17e-16	HET domain protein [Aspergillus clavatus NRRL 1] &gt;gi|119403290|gb|EAW13708.1| HET domain protein [Aspergillus clavatus NRRL 1]	Aspergillus clavatus NRRL 1	5.6e-13	IPR010730,	IPR010730 Heterokaryon incompatibility !!!	-	-	-	-	-	-	-	-	-	-	-	ns	ns	ns	ns	no
94	GCLVSC_97	R	365099	366002	no	OCL0214.CR_H03, OCL086.C21_D19, OCL0214.C21_I18_PolyA, OCL088.CR_G15_PolyA, OCL088.C21_G15, OCL086.C21_H05_PolyA, OCL088.C21_O16_PolyA, OCL087.C21_I03_PolyA, OCL088.CR_O16_PolyA, OCL082.C21_B05_PolyA, OCL082.CR_B05_PolyA, OCL084.CR_H23_PolyA, OCL087.CR_I03_PolyA, OCL0214.C21_H03, OCL084.C21_H23_PolyA, OCL089.C21_I20_PolyA, OCL086.CR_H05_PolyA, OCL085.CR_F16_PolyA, OCL085.C21_F16_PolyA, OCL0214.CR…	no	Contig2064_PolyA	-	-	-	-	-	-	-	-	-	-	-	-	-	-	-	-	-	-	-	ns	ns	up in spores	0.001	no
95	GCLVSC_97	R	366755	368479	no	OCL042.C21_A08, OCL042.CR_A08_PolyA	no	Contig4490_PolyA	hypothetical protein CHGG_10386 [Chaetomium globosum CBS 148.51] &gt;gi|88176514|gb|EAQ83982.1| hypothetical protein CHGG_10386 [Chaetomium globosum CBS 148.51]	Chaetomium globosum CBS 148.51	4.49e-22	-	-	-	-	-	-	-	-	-	-	-	-	-	-	-	-	ns	ns	ns	ns	LPPE
96	GCLVSC_97	R	368587	369606	no	OCL0215.C21_C06, OCL0215.CR_C06_PolyA, MPB023.C21_O20_PolyA	no	Contig2120_PolyA	-	-	-	-	-	-	IPR007567,	IPR007567 Mid2 like cell wall stress sensor !!!	-	-	-	-	-	-	-	-	-	-	-	ns	ns	ns	ns	no
97	GCLVSC_97	F	374514	375409	no	OCL027.CR_F18, OCL084.C21_G07_PolyA, OCL084.CR_G07_PolyA, OCL083.C21_L18_PolyA, OCL027.C21_F18, OCL083.CR_L18_PolyA	no	Contig5941_PolyA	hypothetical protein MGG_07181 [Magnaporthe grisea 70-15] &gt;gi|145019666|gb|EDK03894.1| hypothetical protein MGG_07181 [Magnaporthe grisea 70-15]	Magnaporthe grisea 70-15	6.2e-65	CHD5 domain-containing protein [Ajellomyces capsulatus G186AR]	Ajellomyces capsulatus G186AR	1.03e-43	IPR007514,	IPR007514 CHD5-like protein !!!	-	-	-	-	-	-	-	-	-	-	-	ns	ns	ns	ns	no
98	GCLVSC_97	R	382715	383431	no	OCL082.C21_I09_PolyA, OCL082.CR_I09_PolyA	no	Contig5867_PolyA	hypothetical protein MGG_14003 [Magnaporthe grisea 70-15] &gt;gi|145012437|gb|EDJ97093.1| hypothetical protein MGG_14003 [Magnaporthe grisea 70-15]	Magnaporthe grisea 70-15	6.09e-13	-	-	-	-	-	-	-	-	-	-	-	-	-	-	-	-	ns	ns	ns	ns	no
99	GCLVSC_97	R	392966	395154	no	OCL011.C21_D11, OCL044.C21_H02, OCL011.CR_D11_PolyA, OCL0210.CR_G21_PolyA, OCL0210.C21_G21_PolyA, OCL041.C21_G19, OCL041.CR_G19_PolyA, OCL044.CR_H02_PolyA, OCL0412.C21_N08_PolyA, OCL0412.CR_N08_PolyA	no	Contig816_PolyA	hypothetical protein MGG_14004 [Magnaporthe grisea 70-15] &gt;gi|145012439|gb|EDJ97095.1| hypothetical protein MGG_14004 [Magnaporthe grisea 70-15]	Magnaporthe grisea 70-15	3.18e-51	ribonuclease H, putative [Talaromyces stipitatus ATCC 10500]	Talaromyces stipitatus ATCC 10500	9.57e-48	IPR002156,	IPR002156 Ribonuclease H !!!	GO:0003676, GO:0004523,	-	GO:0003676 nucleic acid binding !!! GO:0004523 ribonuclease H activity !!!	-	ribonuclease HI [EC:3.1.26.4]	01120 Genetic Information Processing	01124 Replication and Repair	03030 DNA replication [PATH:ko03030]; 03032 DNA replication proteins [BR:ko03032]	3. Hydrolases	replication	K03469	ns	ns	ns	ns	no
100	GCLVSC_97	F	395822	397170	no	MPB012.C21_A10_PolyA, OCL047.C21_O17_PolyA, OCL047.CR_O17_PolyA	yes	Contig46_PolyA	-	-	-	-	-	-	-	-	-	-	-	-	-	-	-	-	-	-	-	ns	ns	ns	ns	LPPE
101	GCLVSC_97	F	403150	404102	no	MPB011.C21_P19, MPB014.C21_I17, MPB042.C21_A15	no	Contig43	-	-	-	-	-	-	-	-	-	-	-	-	-	-	-	-	-	-	-	ns	ns	ns	ns	no
102	GCLVSC_97	F	405648	406394	no	OCL043.C21_P19, OCL043.CR_P19_PolyA	no	Contig4664_PolyA	unnamed protein product [Podospora anserina] &gt;gi|170944486|emb|CAP70597.1| unnamed protein product [Podospora anserina]	Podospora anserina	2.17e-54	related to 6-phosphofructo-2-kinase [imported] - Neurospora crassa	imported	2.39e-53	IPR013078,	IPR013078 Phosphoglycerate mutase !!!	-	-	-	-	6-phosphofructo-2-kinase [EC:2.7.1.105]	01100 Metabolism	01101 Carbohydrate Metabolism	00051 Fructose and mannose metabolism [PATH:ko00051]	2. Transferases	-	K00900	ns	ns	ns	ns	LPPE
103	GCLVSC_97	R	409001	409852	no	MPB044.C21_M14	no	MPB044.C21_M14_PolyA	-	-	-	-	-	-	-	-	-	-	-	-	-	-	-	-	-	-	-	ns	ns	ns	ns	no
104	GCLVSC_97	R	410382	411185	no	OCL063.C21_H24_PolyA, OCL063.CR_H24_PolyA, OCL047.C21_I12_PolyA, OCL047.CR_I12_PolyA	no	Contig5644_PolyA	hypothetical protein FG00313.1 [Gibberella zeae PH-1]	Gibberella zeae PH-1	3.99e-45	-	-	-	-	-	-	-	-	-	-	-	-	-	-	-	-	ns	ns	ns	ns	no
105	GCLVSC_97	F	413326	414052	no	OCL017.C21_G19, OCL017.CR_G19_PolyA	no	Contig1268_PolyA	-	-	-	-	-	-	-	-	-	-	-	-	-	-	-	-	-	-	-	ns	ns	ns	ns	no
106	GCLVSC_97	F	418462	419220	no	OCL044.C21_I15, OCL044.CR_I15	no	OCL044.C21_I15	hypothetical protein MGG_08577 [Magnaporthe grisea 70-15] &gt;gi|145012435|gb|EDJ97091.1| hypothetical protein MGG_08577 [Magnaporthe grisea 70-15]	Magnaporthe grisea 70-15	4.32e-42	-	-	-	-	-	-	-	-	-	-	-	-	-	-	-	-	ns	ns	ns	ns	LPPE
107	GCLVSC_97	R	419343	420130	no	MPB031.C21_O14_PolyA, MPB024.C21_N22_PolyA	no	Contig375_PolyA	-	-	-	-	-	-	-	-	-	-	-	-	-	-	-	-	-	-	-	ns	ns	ns	ns	no
108	GCLVSC_97	F	421218	422695	no	OCL018.C21_D20, OCL018.CR_D20_PolyA, OCL0210.C21_K04_PolyA, OCL0210.CR_K04_PolyA	no	Contig1335_PolyA	NADP:D-xylose dehydrogenase [Hypocrea jecorina]	Hypocrea jecorina	1.07e-116	dimeric dihydrodiol dehydrogenase, putative [Neosartorya fischeri NRRL 181] &gt;gi|119413081|gb|EAW23022.1| dimeric dihydrodiol dehydrogenase, putative [Neosartorya fischeri NRRL 181]	Neosartorya fischeri NRRL 181	2.83e-93	IPR000683,	IPR000683 Oxidoreductase, N-terminal !!!	GO:0016491,	-	GO:0016491 oxidoreductase activity !!!	-	-	-	-	-	-	-	-	ns	ns	ns	ns	no
109	GCLVSC_97	F	423250	424402	110	OCL061.C21_K01, OCL061.CR_K01_PolyA, OCL044.C21_D06_PolyA, OCL044.CR_D06_PolyA	no	Contig5465_PolyA	hypothetical protein CHGG_10354 [Chaetomium globosum CBS 148.51] &gt;gi|88176482|gb|EAQ83950.1| hypothetical protein CHGG_10354 [Chaetomium globosum CBS 148.51]	Chaetomium globosum CBS 148.51	3.18e-28	tRNA (uracil-5-)-methyltransferase TRM9 [Paracoccidioides brasiliensis Pb18]	Paracoccidioides brasiliensis Pb18	5.61e-25	-	-	-	-	-	-	-	-	-	-	-	-	-	ns	ns	ns	ns	no
110	GCLVSC_97	R	424312	425275	109	OCL043.C21_E17, OCL043.CR_E17_PolyA	no	Contig4606_PolyA	-	-	-	-	-	-	-	-	-	-	-	-	-	-	-	-	-	-	-	ns	ns	ns	ns	LPPE
111	GCLVSC_97	F	430693	431485	no	OCL052.C21_P20_PolyA, OCL052.CR_P20_PolyA, OCL027.C21_H18_PolyA, OCL027.CR_H18_PolyA	no	Contig3331_PolyA	-	-	-	-	-	-	-	-	-	-	-	-	-	-	-	-	-	-	-	ns	ns	ns	ns	no
112	GCLVSC_97	F	437410	439973	no	OCL017.C21_A19, OCL017.CR_A19	no	OCL017.C21_A19	hypothetical protein MGG_08571 [Magnaporthe grisea 70-15] &gt;gi|145012429|gb|EDJ97085.1| hypothetical protein MGG_08571 [Magnaporthe grisea 70-15]	Magnaporthe grisea 70-15	1.06e-15	-	-	-	-	-	-	-	-	-	-	-	-	-	-	-	-	ns	ns	ns	ns	no
113	GCLVSC_97	R	444297	444938	no	OCL044.C21_A17_PolyA, OCL044.CR_A17_PolyA	no	Contig4672_PolyA	-	-	-	-	-	-	-	-	-	-	-	-	-	-	-	-	-	-	-	ns	ns	ns	ns	LPPE
114	GCLVSC_97	F	447512	448350	no	OCL029.CR_K21_PolyA, OCL029.C21_K21_PolyA, OCL0221.CR_M05_PolyA, OCL037.CR_K04_PolyA, OCL037.C21_K04_PolyA, OCL0221.C21_M05_PolyA, OCL083.C21_M10_PolyA, OCL083.CR_M10_PolyA, OCL088.C21_C18_PolyA, OCL088.CR_C18_PolyA, OCL063.C21_B17_PolyA, OCL024.C21_B16_PolyA, OCL024.CR_B16_PolyA, OCL063.CR_B17_PolyA, OCL047.C21_J17_PolyA, OCL047.CR_J17_PolyA, OCL024.C21_E12_PolyA, OCL024.CR_E12_PolyA, OCL084.C21…	no	Contig5904_PolyA	hypothetical protein NCU01698 [Neurospora crassa OR74A] &gt;gi|12718248|emb|CAC28556.1| conserved hypothetical protein [Neurospora crassa] &gt;gi|28917984|gb|EAA27668.1| predicted protein [Neurospora crassa OR74A]	Neurospora crassa OR74A	5.15e-12	-	-	-	IPR007513,	IPR007513 Four F5 protein !!!	-	-	-	-	-	-	-	-	-	-	-	ns	ns	up in spores	0.02	no
115	GCLVSC_97	R	451395	453055	no	OCL048.C21_A17, OCL085.C21_C11, OCL063.C21_F02, OCL085.CR_C11_PolyA, OCL051.CR_N20_PolyA, OCL063.CR_F02_PolyA, OCL034.C21_B18, OCL051.C21_N20, OCL048.C21_O23, OCL037.C21_M13, OCL037.CR_M13_PolyA, OCL027.C21_P13_PolyA, OCL061.C21_E01_PolyA, OCL027.CR_P13_PolyA, OCL061.CR_E01_PolyA, OCL048.CR_O23_PolyA, OCL048.CR_A17_PolyA, OCL034.CR_B18_PolyA	no	Contig5026_PolyA	-	-	-	-	-	-	-	-	-	-	-	-	-	-	-	-	-	-	-	ns	ns	ns	ns	no
116	GCLVSC_97	F	458597	459638	no	OCL022.C21_D04, OCL022.CR_D04_PolyA	no	Contig2677_PolyA	hypothetical protein FG01429.1 [Gibberella zeae PH-1]	Gibberella zeae PH-1	9.42e-104	related to nucleoporin-interacting protein NIC96 [Neurospora crassa]	Neurospora crassa	3.59e-95	IPR007231,	IPR007231 Nucleoporin interacting component Nup93/Nic96 !!!	GO:0005643, GO:0006810,	GO:0006810 transport !!!	-	GO:0005643 nuclear pore !!!	-	-	-	-	-	-	-	ns	ns	ns	ns	no
117	GCLVSC_97	R	463116	464059	no	OCL0212.CR_I19, OCL041.CR_A02, OCL0212.C21_I19, OCL011.C21_G22, MPB014.C21_D14_PolyA, OCL028.C21_C18_PolyA, OCL028.CR_C18_PolyA, OCL063.C21_E12_PolyA, OCL063.CR_E12_PolyA, OCL012.C21_G11, OCL011.CR_G22_PolyA, OCL012.CR_G11_PolyA, OCL034.CR_C05_PolyA, OCL031.CR_I17_PolyA, OCL0219.C21_G12_PolyA, OCL0219.CR_G12_PolyA, OCL081.C21_A16_PolyA, OCL081.CR_A16_PolyA, OCL041.C21_A02, OCL034.C21_C05, OCL031.…	no	OCL0212.C21_I19	hypothetical protein CHGG_10343 [Chaetomium globosum CBS 148.51] &gt;gi|88176471|gb|EAQ83939.1| hypothetical protein CHGG_10343 [Chaetomium globosum CBS 148.51]	Chaetomium globosum CBS 148.51	3.41e-145	plasma membrane ATPase [Botryotinia fuckeliana B05.10] &gt;gi|150851575|gb|EDN26768.1| plasma membrane ATPase [Botryotinia fuckeliana B05.10]	Botryotinia fuckeliana B05.10	4.17e-143	IPR005834,	IPR005834 Haloacid dehalogenase-like hydrolase !!!	GO:0003824, GO:0008152,	GO:0008152 metabolic process !!!	GO:0003824 catalytic activity !!!	-	H+-transporting ATPase [EC:3.6.3.6]	01100 Metabolism	01102 Energy Metabolism	00190 Oxidative phosphorylation [PATH:ko00190]	3. Hydrolases	-	K01535	ns	ns	ns	ns	no
118	GCLVSC_97	R	469131	469922	no	OCL0216.C21_N21_PolyA, OCL0216.CR_N21_PolyA, OCL028.C21_M21_PolyA, OCL028.CR_M21_PolyA	no	Contig2298_PolyA	-	-	-	-	-	-	-	-	-	-	-	-	-	-	-	-	-	-	-	ns	ns	ns	ns	no
119	GCLVSC_97	R	470181	471081	no	OCL0216.C21_I14, OCL0216.CR_I14_PolyA	no	Contig2272_PolyA	-	-	-	-	-	-	-	-	-	-	-	-	-	-	-	-	-	-	-	ns	ns	ns	ns	no
120	GCLVSC_97	F	471716	472766	no	OCL049.C21_B13, OCL049.CR_B13_PolyA	no	Contig5115_PolyA	-	-	-	-	-	-	-	-	-	-	-	-	-	-	-	-	-	-	-	ns	ns	ns	ns	LPPE
121	GCLVSC_97	R	475299	476800	no	OCL088.C21_A14, MPB043.C21_D08_PolyA, MPB044.C21_G11, OCL023.C21_H20_PolyA, OCL023.CR_H20_PolyA, MPB034.C21_G10_PolyA, MPB023.C21_K08_PolyA, MPB041.C21_A06_PolyA, MPB025.C21_P24_PolyA, MPB022.C21_D04_PolyA	no	Contig6146_PolyA	hypothetical protein MGG_07201 [Magnaporthe grisea 70-15] &gt;gi|145019691|gb|EDK03919.1| hypothetical protein MGG_07201 [Magnaporthe grisea 70-15]	Magnaporthe grisea 70-15	1.29e-138	mitochondrial DNA replication protein [Sclerotinia sclerotiorum 1980] &gt;gi|154696960|gb|EDN96698.1| mitochondrial DNA replication protein [Sclerotinia sclerotiorum 1980]	Sclerotinia sclerotiorum 1980	3.09e-132	IPR018108,	IPR018108 Mitochondrial substrate/solute carrier !!!	-	-	-	-	-	-	-	-	-	-	-	ns	ns	ns	ns	no
122	GCLVSC_97	R	477564	479116	no	OCL026.C21_C14, OCL027.C21_C11, OCL029.C21_C18, OCL024.C21_H17, OCL026.CR_C14_PolyA, MPB025.C21_K14_PolyA, OCL023.CR_B15_PolyA, OCL0220.C21_D05, OCL023.C21_B15, OCL027.CR_C11_PolyA, OCL0410.CR_M05_PolyA, OCL043.CR_P04_PolyA, OCL024.CR_H17_PolyA, OCL029.CR_C18_PolyA, OCL0220.CR_D05_PolyA, OCL0410.C21_M05_PolyA, OCL026.C21_A19_PolyA, MPB032.C21_C01_PolyA, OCL043.C21_P04_PolyA, MPB033.C21_P21_PolyA,…	yes	Contig3189_PolyA	citrate synthase, mitochondrial precursor [Magnaporthe grisea 70-15] &gt;gi|145019692|gb|EDK03920.1| citrate synthase, mitochondrial precursor [Magnaporthe grisea 70-15]	Magnaporthe grisea 70-15	1.27e-134	citrate synthase, mitochondrial precursor [Neurospora crassa OR74A] &gt;gi|30316357|sp|P34085|CISY_NEUCR RecName: Full=Citrate synthase, mitochondrial; Flags: Precursor &gt;gi|11268307|pir||T49379 citrate synthase, mitochondrial [imported] - Neurospora crassa &gt;gi|7800823|emb|CAB91282.1| mitochondrial citrate synthase [Neurospora crassa] &gt;gi|28917978|gb|EAA27662.1| citrate synthase, mitochon…	Neurospora crassa OR74A	1.07e-133	IPR002020,	IPR002020 Citrate synthase-like !!!	GO:0044262,	GO:0044262 cellular carbohydrate metabolic process !!!	-	-	citrate synthase [EC:2.3.3.1]	01100 Metabolism	01101 Carbohydrate Metabolism	00020 Citrate cycle (TCA cycle) [PATH:ko00020]; 00630 Glyoxylate and dicarboxylate metabolism [PATH:ko00630]	2. Transferases	-	K01647	ns	ns	ns	ns	no
123	GCLVSC_97	F	480983	481738	no	OCL0220.CR_I10_PolyA, OCL0220.C21_I10_PolyA, OCL062.CR_H16_PolyA, OCL044.C21_B08_PolyA, OCL044.CR_B08_PolyA, OCL049.C21_L23_PolyA, OCL049.CR_L23_PolyA, OCL062.C21_H16_PolyA, OCL063.CR_C21_PolyA, OCL063.C21_C21_PolyA, OCL048.C21_D11_PolyA, OCL048.CR_D11_PolyA	no	Contig5041_PolyA	-	-	-	-	-	-	-	-	-	-	-	-	-	-	-	-	-	-	-	ns	ns	ns	ns	no
124	GCLVSC_97	F	483723	485078	no	OCL023.C21_M21, OCL023.CR_M21_PolyA, OCL085.CR_L12_PolyA, OCL085.C21_L12, OCL088.C21_N04, OCL088.CR_N04_PolyA, OCL0412.C21_K23, OCL0412.CR_K23_PolyA, OCL034.C21_E08_PolyA, OCL034.CR_E08_PolyA, OCL082.C21_P18_PolyA, OCL082.CR_P18_PolyA	no	Contig3048_PolyA	hypothetical protein FG01424.1 [Gibberella zeae PH-1]	Gibberella zeae PH-1	4.01e-76	related to NRD1 protein [Neurospora crassa]	Neurospora crassa	3.75e-74	IPR000504,	IPR000504 RNA recognition motif, RNP-1 !!!	GO:0003676,	-	GO:0003676 nucleic acid binding !!!	-	-	-	-	-	-	-	-	ns	ns	ns	ns	no
125	GCLVSC_97	R	489756	490642	no	MPB041.C21_A03, MPB032.C21_A04	no	MPB032.C21_A04_PolyA	unnamed protein product [Podospora anserina] &gt;gi|170944520|emb|CAP70631.1| unnamed protein product [Podospora anserina]	Podospora anserina	1.69e-93	related to long-chain-fatty-acid--CoA ligase FAA2 [Neurospora crassa]	Neurospora crassa	7.12e-92	IPR000873,	IPR000873 AMP-dependent synthetase/ligase !!!	GO:0003824, GO:0008152,	GO:0008152 metabolic process !!!	GO:0003824 catalytic activity !!!	-	long-chain acyl-CoA synthetase [EC:6.2.1.3]	01100 Metabolism; 01140 Cellular Processes	01103 Lipid Metabolism; 01151 Transport and Catabolism	00071 Fatty acid metabolism [PATH:ko00071]; 01004 Lipid biosynthesis proteins [BR:ko01004]; 04146 Peroxisome [PATH:ko04146]	6. Ligases	lipid biosynthesis	K01897	ns	ns	ns	ns	no
126	GCLVSC_97	F	493141	494563	no	OCL024.C21_J10, OCL048.C21_M03, OCL024.CR_J10_PolyA, OCL048.CR_M03_PolyA	no	Contig3133_PolyA	hypothetical protein SS1G_03733 [Sclerotinia sclerotiorum 1980] &gt;gi|154701520|gb|EDO01259.1| hypothetical protein SS1G_03733 [Sclerotinia sclerotiorum 1980]	Sclerotinia sclerotiorum 1980	1.7e-28	-	-	-	IPR019640,	IPR019640 Protein of unknown function DUF2503 !!!	-	-	-	-	-	-	-	-	-	-	-	ns	ns	ns	ns	no
127	GCLVSC_97	F	494948	496494	no	OCL0213.C21_H21, OCL0213.CR_H21_PolyA, OCL043.C21_G15_PolyA, OCL043.CR_G15_PolyA	no	Contig1939_PolyA	hypothetical protein CHGG_10335 [Chaetomium globosum CBS 148.51] &gt;gi|88176463|gb|EAQ83931.1| hypothetical protein CHGG_10335 [Chaetomium globosum CBS 148.51]	Chaetomium globosum CBS 148.51	0	homocysteine synthase CysD [Aspergillus clavatus NRRL 1] &gt;gi|119404304|gb|EAW14680.1| homocysteine synthase CysD [Aspergillus clavatus NRRL 1]	Aspergillus clavatus NRRL 1	0	IPR000277,	IPR000277 Cys/Met metabolism, pyridoxal phosphate-dependent enzyme !!!	GO:0006520, GO:0030170,	GO:0006520 cellular amino acid metabolic process !!!	GO:0030170 pyridoxal phosphate binding !!!	-	O-acetylhomoserine (thiol)-lyase [EC:2.5.1.49]	01100 Metabolism	01105 Amino Acid Metabolism	00270 Cysteine and methionine metabolism [PATH:ko00270]	2. Transferases	-	K01740	ns	ns	ns	ns	no
128	GCLVSC_97	R	498352	499310	129	MPB025.C21_C01, MPB023.C21_P21, MPB034.C21_M01, MPB011.C21_G08, MPB043.C21_H21_PolyA, MPB012.C21_N14_PolyA, MPB023.C21_N11_PolyA, MPB014.C21_E22_PolyA, MPB034.C21_I16_PolyA, MPB021.C21_I16_PolyA, MPB024.C21_O22_PolyA, MPB022.C21_P21_PolyA, MPB014.C21_C12_PolyA, MPB025.C21_B22, MPB024.C21_L13_PolyA, MPB021.C21_G23_PolyA, MPB032.C21_M07_PolyA, MPB033.C21_E24_PolyA, MPB032.C21_N24_PolyA, MPB031.C21_…	yes	Contig535_PolyA	-	-	-	-	-	-	-	-	-	-	-	-	-	-	-	-	-	-	-	ns	ns	ns	ns	no
129	GCLVSC_97	F	498722	499014	128	MPB034.C21_L18	no	MPB034.C21_L18_PolyA	-	-	-	-	-	-	-	-	-	-	-	-	-	-	-	-	-	-	-	ns	ns	ns	ns	no
130	GCLVSC_97	R	505676	508244	no	OCL018.C21_F07, OCL037.C21_D22, OCL018.CR_F07_PolyA, OCL021.C21_J08, OCL021.CR_J08_PolyA, OCL037.CR_D22_PolyA	no	Contig3996_PolyA	hypothetical protein CHGG_10330 [Chaetomium globosum CBS 148.51] &gt;gi|88176458|gb|EAQ83926.1| hypothetical protein CHGG_10330 [Chaetomium globosum CBS 148.51]	Chaetomium globosum CBS 148.51	1.68e-126	dolichyl-phosphate-mannose-protein mannosyltransferase 2 [Neurospora crassa OR74A] &gt;gi|157072006|gb|EAA27034.2| dolichyl-phosphate-mannose-protein mannosyltransferase 2 [Neurospora crassa OR74A]	Neurospora crassa OR74A	1.38e-120	-	-	-	-	-	-	dolichyl-phosphate-mannose-protein mannosyltransferase [EC:2.4.1.109]	01100 Metabolism	01107 Glycan Biosynthesis and Metabolism	00514 O-Mannosyl glycan biosynthesis [PATH:ko00514]; 01003 Glycosyltransferases [BR:ko01003]	2. Transferases	glycosyltransferase	K00728	ns	ns	ns	ns	no
131	GCLVSC_97	F	511789	512945	132	OCL013.C21_J08, OCL013.CR_J08	no	OCL013.C21_J08	hypothetical protein NCU06754 [Neurospora crassa OR74A] &gt;gi|157070565|gb|EAA34290.2| conserved hypothetical protein [Neurospora crassa OR74A]	Neurospora crassa OR74A	8.87e-24	CHY zinc finger domain-containing protein [Ajellomyces capsulatus G186AR]	Ajellomyces capsulatus G186AR	5.75e-23	-	-	-	-	-	-	-	-	-	-	-	-	-	ns	ns	ns	ns	no
132	GCLVSC_97	R	512941	513725	131	OCL023.C21_B17_PolyA, OCL023.CR_B17_PolyA, OCL063.C21_N12_PolyA, OCL063.CR_N12_PolyA	no	Contig2987_PolyA	predicted protein [Magnaporthe grisea 70-15] &gt;gi|224493384|sp|A4QYG1|U582_MAGGR RecName: Full=UPF0582 protein MGG_14000 &gt;gi|145012418|gb|EDJ97074.1| predicted protein [Magnaporthe grisea 70-15]	Magnaporthe grisea 70-15	3.59e-17	-	-	-	-	-	-	-	-	-	-	-	-	-	-	-	-	ns	ns	ns	ns	no
133	GCLVSC_97	R	520253	521036	no	OCL0215.C21_L01, OCL029.C21_L10, OCL029.CR_L10_PolyA	no	Contig2185_PolyA	conserved hypothetical protein [Neurospora crassa]	Neurospora crassa	3.2e-76	coiled-coil domain-containing protein 25 [Pyrenophora tritici-repentis Pt-1C-BFP] &gt;gi|187975425|gb|EDU42051.1| coiled-coil domain-containing protein 25 [Pyrenophora tritici-repentis Pt-1C-BFP]	Pyrenophora tritici-repentis Pt-1C-BFP	2.46e-68	IPR008532,	IPR008532 Protein of unknown function DUF814 !!!	-	-	-	-	-	-	-	-	-	-	-	ns	ns	ns	ns	no
134	GCLVSC_97	F	521856	522565	no	MPB023.C21_N19	no	MPB023.C21_N19_PolyA	hypothetical protein CHGG_07932 [Chaetomium globosum CBS 148.51] &gt;gi|88179211|gb|EAQ86679.1| hypothetical protein CHGG_07932 [Chaetomium globosum CBS 148.51]	Chaetomium globosum CBS 148.51	1.44e-57	60S ribosomal protein L3, mitochondrial precursor [Neurospora crassa OR74A] &gt;gi|28881355|emb|CAD70397.1| related to ribosomal protein L3 precursor, mitochondrial [Neurospora crassa] &gt;gi|28925204|gb|EAA34285.1| 60S ribosomal protein L3, mitochondrial precursor [Neurospora crassa OR74A]	Neurospora crassa OR74A	1.54e-51	IPR000597,	IPR000597 Ribosomal protein L3 !!!	GO:0003735, GO:0005622, GO:0005840, GO:0006412,	GO:0006412 translation !!!	GO:0003735 structural constituent of ribosome !!!	GO:0005622 intracellular !!! GO:0005840 ribosome !!!	-	-	-	-	-	-	-	ns	ns	ns	ns	no
135	GCLVSC_97	R	522580	523319	no	MPB031.C21_P02_PolyA, OCL0412.CR_J23_PolyA, OCL0412.C21_J23_PolyA	no	Contig377_PolyA	hypothetical protein NCU06748 [Neurospora crassa OR74A] &gt;gi|28881356|emb|CAD70398.1| conserved hypothetical protein [Neurospora crassa] &gt;gi|28925203|gb|EAA34284.1| conserved hypothetical protein [Neurospora crassa OR74A]	Neurospora crassa OR74A	1.48e-56	cytochrome oxidase assembly [Ajellomyces capsulatus G186AR]	Ajellomyces capsulatus G186AR	1.21e-42	IPR014807,	IPR014807 Protein of unknown function DUF1783, fungi !!!	-	-	-	-	-	-	-	-	-	-	-	ns	ns	ns	ns	no
136	GCLVSC_97	R	526976	527684	no	OCL063.CR_G19, OCL086.C21_E04, OCL043.C21_D23, OCL063.C21_G19, OCL063.C21_I13, OCL043.CR_D23_PolyA, OCL086.CR_E04_PolyA, OCL063.CR_I13_PolyA	no	Contig4602_PolyA	-	-	-	-	-	-	-	-	-	-	-	-	-	-	-	-	-	-	-	ns	ns	ns	ns	no
137	GCLVSC_97	R	531751	532710	no	OCL024.C21_P16, OCL024.CR_P16_PolyA	no	Contig3167_PolyA	-	-	-	-	-	-	-	-	-	-	-	-	-	-	-	-	-	-	-	ns	ns	ns	ns	no
138	GCLVSC_97	F	534954	538064	no	OCL085.C21_O08, OCL085.CR_O08	no	OCL085.C21_O08	metallopeptidase MepB [Neosartorya fischeri NRRL 181] &gt;gi|119409695|gb|EAW19643.1| metallopeptidase MepB [Neosartorya fischeri NRRL 181]	Neosartorya fischeri NRRL 181	1.04e-11	MepB [Aspergillus fumigatus]	Aspergillus fumigatus	3.02e-11	-	-	-	-	-	-	-	-	-	-	-	-	-	ns	ns	ns	ns	no
139	GCLVSC_97	F	549060	550026	no	MPB023.C21_B15_PolyA, MPB021.C21_N10_PolyA	yes	Contig229_PolyA	-	-	-	-	-	-	-	-	-	-	-	-	-	-	-	-	-	-	-	ns	ns	ns	ns	no
140	GCLVSC_97	R	562103	563556	no	OCL023.C21_F21, OCL023.CR_F21_PolyA	no	Contig3014_PolyA	-	-	-	-	-	-	-	-	-	-	-	-	-	-	-	-	-	-	-	ns	ns	ns	ns	no
141	GCLVSC_97	F	564097	564627	no	OCL048.C21_B21_PolyA, OCL048.CR_B21_PolyA	no	Contig5032_PolyA	-	-	-	-	-	-	-	-	-	-	-	-	-	-	-	-	-	-	-	ns	ns	ns	ns	LPPE
142	GCLVSC_97	R	567119	567714	no	OCL028.C21_D23_PolyA, OCL028.CR_D23_PolyA	no	Contig3424_PolyA	-	-	-	-	-	-	-	-	-	-	-	-	-	-	-	-	-	-	-	ns	ns	ns	ns	no
143	GCLVSC_97	F	572185	572969	no	MPB011.C21_K09	no	MPB011.C21_K09	unnamed protein product [Podospora anserina] &gt;gi|170944618|emb|CAP70729.1| unnamed protein product [Podospora anserina]	Podospora anserina	4.92e-74	pyruvate dehydrogenase kinase [Paracoccidioides brasiliensis Pb18]	Paracoccidioides brasiliensis Pb18	2.99e-71	IPR018955,	IPR018955 Branched-chain alpha-ketoacid dehydrogenase kinase/Pyruvate dehydrogenase kinase, mitochondrial !!!	-	-	-	-	pyruvate dehydrogenase kinase [EC:2.7.11.2]	01100 Metabolism	01112 Enzyme Families	01001 Protein kinases [BR:ko01001]	2. Transferases	kinase	K00898	ns	ns	ns	ns	no
144	GCLVSC_97	R	573175	573506	no	OCL062.C21_B13, OCL062.CR_B13	no	Contig5512	-	-	-	-	-	-	-	-	-	-	-	-	-	-	-	-	-	-	-	ns	ns	ns	ns	no
145	GCLVSC_97	F	573803	574597	no	OCL0218.C21_G14_PolyA, OCL0218.CR_G14_PolyA	no	Contig2474_PolyA	-	-	-	-	-	-	-	-	-	-	-	-	-	-	-	-	-	-	-	ns	ns	ns	ns	no
146	GCLVSC_97	R	577699	580038	no	OCL016.CR_K01_PolyA, OCL052.CR_M04_PolyA, OCL016.C21_K01, OCL052.C21_M04	no	Contig1217_PolyA	conserved hypothetical protein [Magnaporthe grisea 70-15] &gt;gi|145019638|gb|EDK03866.1| conserved hypothetical protein [Magnaporthe grisea 70-15]	Magnaporthe grisea 70-15	1.3e-85	alpha-1,2-galactosyltransferase-like protein [Magnaporthe grisea]	Magnaporthe grisea	3.79e-85	IPR008630,	IPR008630 Galactosyl transferase !!!	GO:0016021,	-	-	GO:0016021 integral to membrane !!!	mannan polymerase II complex MNN11 subunit [EC:2.4.1.-]	01100 Metabolism	01107 Glycan Biosynthesis and Metabolism	00513 High-mannose type N-glycan biosynthesis [PATH:ko00513]; 01003 Glycosyltransferases [BR:ko01003]	2. Transferases	glycosyltransferase	K05532	ns	ns	ns	ns	no
147	GCLVSC_97	R	580238	582478	no	OCL031.C21_C02, OCL016.C21_E21, OCL034.C21_A15, OCL087.C21_L16, OCL083.C21_E22, OCL089.C21_M02, OCL022.C21_J07, OCL037.C21_L03, OCL021.C21_N22, OCL037.C21_F08, OCL037.CR_L03_PolyA, OCL016.CR_E21_PolyA, OCL037.CR_F08_PolyA, OCL034.CR_A15_PolyA, OCL089.CR_M02_PolyA, OCL022.CR_J07_PolyA, OCL0412.C21_M04_PolyA, OCL047.C21_B02_PolyA, OCL047.CR_B02_PolyA, OCL041.CR_M16_PolyA, OCL021.CR_N22_PolyA, OCL08…	yes	Contig3608_PolyA	hypothetical protein MGG_07164 [Magnaporthe grisea 70-15] &gt;gi|145019639|gb|EDK03867.1| hypothetical protein MGG_07164 [Magnaporthe grisea 70-15]	Magnaporthe grisea 70-15	1.36e-66	RING finger domain-containing protein [Paracoccidioides brasiliensis Pb01]	Paracoccidioides brasiliensis Pb01	3.6e-59	IPR018957,	IPR018957 Zinc finger, C3HC4 RING-type !!!	-	-	-	-	-	-	-	-	-	-	-	ns	ns	ns	ns	no
148	GCLVSC_97	F	582739	584337	no	OCL085.C21_K04, OCL037.C21_C18, OCL064.C21_J02, OCL052.C21_C22, OCL051.C21_L13, OCL017.C21_K17, OCL011.C21_D08, OCL022.C21_N10, OCL018.C21_M12, OCL036.C21_J09, OCL011.C21_H10, OCL013.C21_F15, OCL028.C21_K12, OCL0221.C21_B09, OCL018.C21_M18, OCL013.CR_F15_PolyA, OCL085.CR_K04_PolyA, OCL0221.CR_B09_PolyA, OCL018.CR_M12_PolyA, OCL011.CR_D08_PolyA, OCL052.CR_C22_PolyA, OCL011.CR_H10_PolyA, OCL036.CR_…	no	Contig3988_PolyA	unnamed protein product [Podospora anserina] &gt;gi|170944622|emb|CAP70733.1| unnamed protein product [Podospora anserina]	Podospora anserina	5.2e-131	proteasome component Pre8, putative [Penicillium marneffei ATCC 18224] &gt;gi|210068484|gb|EEA22575.1| proteasome component Pre8, putative [Penicillium marneffei ATCC 18224]	Penicillium marneffei ATCC 18224	4.56e-127	IPR000426, IPR001353,	IPR000426 Proteasome, alpha-subunit, conserved site !!! IPR001353 Proteasome, subunit alpha/beta !!!	GO:0004175, GO:0005839, GO:0006511, GO:0004298, GO:0051603,	GO:0006511 ubiquitin-dependent protein catabolic process !!! GO:0051603 proteolysis involved in cellular protein catabolic process !!!	GO:0004175 endopeptidase activity !!! GO:0004298 threonine-type endopeptidase activity !!!	GO:0005839 proteasome core complex !!!	20S proteasome subunit alpha 2 [EC:3.4.25.1]	01100 Metabolism; 01120 Genetic Information Processing	01112 Enzyme Families; 01123 Folding, Sorting and Degradation	01002 Peptidases [BR:ko01002]; 04121 Ubiquitin system [BR:ko04121]; 03050 Proteasome [PATH:ko03050]	3. Hydrolases	peptidase	K02726	ns	ns	up in culture	0.04	no
149	GCLVSC_97	F	589868	591187	no	OCL038.C21_M18_PolyA, OCL038.CR_M18_PolyA	no	Contig4087_PolyA	Pc22g15550 [Penicillium chrysogenum Wisconsin 54-1255]	Penicillium chrysogenum Wisconsin 54-1255	1.86e-33	squalene monooxygenase Erg1 [Aspergillus clavatus NRRL 1] &gt;gi|119402424|gb|EAW12845.1| squalene monooxygenase Erg1 [Aspergillus clavatus NRRL 1]	Aspergillus clavatus NRRL 1	1.86e-33	IPR013698,	IPR013698 Squalene epoxidase !!!	GO:0004506, GO:0016021, GO:0050660, GO:0055114,	GO:0055114 oxidation reduction !!!	GO:0004506 squalene monooxygenase activity !!! GO:0050660 FAD binding !!!	GO:0016021 integral to membrane !!!	squalene monooxygenase [EC:1.14.99.7]	01100 Metabolism	01103 Lipid Metabolism	00100 Steroid biosynthesis [PATH:ko00100]	1. Oxidoreductases	-	K00511	ns	ns	ns	ns	LPPE
150	GCLVSC_97	R	605477	605997	no	OCL0219.C21_K07_PolyA, OCL0219.CR_K07_PolyA	no	Contig2602_PolyA	-	-	-	-	-	-	-	-	-	-	-	-	-	-	-	-	-	-	-	ns	ns	ns	ns	no
151	GCLVSC_97	R	608313	609090	no	MPB013.C21_A07_PolyA, MPB024.C21_K11_PolyA, OCL026.CR_J24_PolyA, OCL026.C21_J24_PolyA, OCL048.C21_D07_PolyA	no	Contig107_PolyA	hypothetical protein NCU01596 [Neurospora crassa OR74A] &gt;gi|16416024|emb|CAD01126.1| probable 26s proteasome p44.5 protein [Neurospora crassa] &gt;gi|28917574|gb|EAA27271.1| hypothetical protein NCU01596 [Neurospora crassa OR74A]	Neurospora crassa OR74A	1.03e-102	regulatory subunit proteasome rpn6 [Cadophora finlandica]	Cadophora finlandica	6.66e-102	IPR000717,	IPR000717 Proteasome component region PCI !!!	-	-	-	-	26S proteasome regulatory subunit N6	01120 Genetic Information Processing	01123 Folding, Sorting and Degradation	04121 Ubiquitin system [BR:ko04121]; 03050 Proteasome [PATH:ko03050]	-	-	K03036	ns	ns	ns	ns	no
152	GCLVSC_97	F	610238	611697	no	OCL043.C21_E13, OCL043.CR_E13_PolyA	no	Contig4604_PolyA	hypothetical protein MGG_12752 [Magnaporthe grisea 70-15] &gt;gi|145015804|gb|EDK00294.1| hypothetical protein MGG_12752 [Magnaporthe grisea 70-15]	Magnaporthe grisea 70-15	6.26e-149	short-chain dehydrogenase/reductase family protein, putative [Talaromyces stipitatus ATCC 10500]	Talaromyces stipitatus ATCC 10500	6.16e-88	IPR002198,	IPR002198 Short-chain dehydrogenase/reductase SDR !!!	GO:0008152, GO:0016491,	GO:0008152 metabolic process !!!	GO:0016491 oxidoreductase activity !!!	-	-	-	-	-	-	-	-	ns	ns	ns	ns	LPPE
153	GCLVSC_97	F	615163	616251	no	OCL051.C21_A05, OCL051.CR_A05_PolyA	no	Contig5195_PolyA	-	-	-	-	-	-	-	-	-	-	-	-	-	-	-	-	-	-	-	ns	ns	ns	ns	no
154	GCLVSC_97	F	618466	619408	no	MPB021.C21_C11	no	MPB021.C21_C11_PolyA	unnamed protein product [Podospora anserina] &gt;gi|170944560|emb|CAP70671.1| unnamed protein product [Podospora anserina]	Podospora anserina	2.55e-26	-	-	-	-	-	-	-	-	-	-	-	-	-	-	-	-	ns	ns	ns	ns	no
155	GCLVSC_97	F	621088	622012	no	MPB023.C21_P15, OCL043.CR_I23, MPB012.C21_K07_PolyA, MPB013.C21_F11_PolyA, MPB022.C21_N20_PolyA, MPB013.C21_M21_PolyA, MPB042.C21_A24_PolyA, OCL043.C21_I23_PolyA	no	Contig80_PolyA	hypothetical protein NCU06850 [Neurospora crassa OR74A] &gt;gi|157070595|gb|EAA34088.2| hypothetical protein NCU06850 [Neurospora crassa OR74A]	Neurospora crassa OR74A	1.25e-37	related to beta (1-3) glucanosyltransferase [Neurospora crassa]	Neurospora crassa	1.25e-37	IPR004886,	IPR004886 Glycolipid anchored surface protein GAS1 !!!	-	-	-	-	-	-	-	-	-	-	-	ns	ns	ns	ns	no
156	GCLVSC_97	F	628393	629201	no	OCL031.CR_J21	no	OCL031.CR_J21_PolyA	hypothetical protein NCU06847 [Neurospora crassa OR74A] &gt;gi|28881194|emb|CAD70375.1| probable fluconazole resistance protein [Neurospora crassa] &gt;gi|28924997|gb|EAA34085.1| hypothetical protein NCU06847 [Neurospora crassa OR74A]	Neurospora crassa OR74A	4.44e-27	MFS multidrug transporter, putative [Talaromyces stipitatus ATCC 10500]	Talaromyces stipitatus ATCC 10500	2.06e-24	-	-	-	-	-	-	-	-	-	-	-	-	-	ns	ns	ns	ns	LPPE
157	GCLVSC_97	F	629396	630149	no	MPB023.C21_I10	no	MPB023.C21_I10_PolyA	hypothetical protein MGG_12759 [Magnaporthe grisea 70-15] &gt;gi|145015822|gb|EDK00312.1| hypothetical protein MGG_12759 [Magnaporthe grisea 70-15]	Magnaporthe grisea 70-15	7.86e-29	-	-	-	-	-	-	-	-	-	-	-	-	-	-	-	-	ns	ns	ns	ns	no
158	GCLVSC_97	R	632382	635154	no	OCL054.C21_A11, OCL081.C21_C20, OCL0218.C21_P17, OCL081.CR_C20_PolyA, OCL0218.CR_P17_PolyA, OCL054.CR_A11_PolyA, OCL061.C21_N11_PolyA, OCL061.CR_N11_PolyA	no	Contig5372_PolyA	GMP synthase [Talaromyces stipitatus ATCC 10500]	Talaromyces stipitatus ATCC 10500	0	GMP synthase [Penicillium marneffei ATCC 18224] &gt;gi|210069213|gb|EEA23304.1| GMP synthase [Penicillium marneffei ATCC 18224]	Penicillium marneffei ATCC 18224	0	IPR000991, IPR001674, IPR003694,	IPR000991 Glutamine amidotransferase class-I, C-terminal !!! IPR001674 GMP synthase, C-terminal !!! IPR003694 NAD+ synthase !!!	GO:0003824, GO:0003922, GO:0005524, GO:0006164, GO:0006177, GO:0003952, GO:0009435,	GO:0006164 purine nucleotide biosynthetic process !!! GO:0006177 GMP biosynthetic process !!! GO:0009435 NAD biosynthetic process !!!	GO:0003824 catalytic activity !!! GO:0003922 GMP synthase (glutamine-hydrolyzing) activity !!! GO:0005524 ATP binding !!! GO:0003952 NAD+ synthase (glutamine-hydrolyzing) activity !!!	-	GMP synthase (glutamine-hydrolysing) [EC:6.3.5.2]	01100 Metabolism	01104 Nucleotide Metabolism; 01111 Xenobiotics Biodegradation and Metabolism; 01112 Enzyme Families	00230 Purine metabolism [PATH:ko00230]; 00983 Drug metabolism - other enzymes [PATH:ko00983]; 01002 Peptidases [BR:ko01002]	6. Ligases	peptidase	K01951	ns	ns	ns	ns	no
159	GCLVSC_97	F	638043	638877	no	MPB044.C21_D04_PolyA, MPB044.C21_G02_PolyA	no	Contig703_PolyA	unnamed protein product [Podospora anserina] &gt;gi|170937387|emb|CAP62045.1| unnamed protein product [Podospora anserina]	Podospora anserina	6.56e-34	Phoma betae P450 monooxygenase No.1 &gt;gi|50355633|dbj|BAD29972.1| P450 monooxygenase 1 [Phoma betae]	Phoma betae	1.79e-31	IPR001128,	IPR001128 Cytochrome P450 !!!	GO:0004497, GO:0005506, GO:0009055, GO:0020037,	-	GO:0004497 monooxygenase activity !!! GO:0005506 iron ion binding !!! GO:0009055 electron carrier activity !!! GO:0020037 heme binding !!!	-	-	-	-	-	-	-	-	ns	ns	ns	ns	no
160	GCLVSC_97	F	639061	640927	no	OCL038.C21_H07, OCL011.CR_E07, OCL037.C21_M08, OCL017.C21_G21, OCL085.C21_L16, OCL087.C21_I10, OCL016.C21_E22, OCL087.C21_M07, OCL011.C21_E07, OCL052.C21_D20, OCL036.C21_N10, OCL015.C21_C09, OCL013.C21_B09, OCL011.C21_A13, OCL038.C21_C04, OCL061.C21_C06, OCL035.C21_C13, OCL052.C21_H18, OCL083.C21_D18, OCL017.C21_M15, OCL037.C21_E15, MPB013.C21_J21, MPB041.C21_L21_PolyA, OCL087.CR_M07_PolyA, MPB04…	yes	Contig757_PolyA	60S ribosomal protein L3 [Chaetomium globosum CBS 148.51] &gt;gi|88176325|gb|EAQ83793.1| 60S ribosomal protein L3 [Chaetomium globosum CBS 148.51]	Chaetomium globosum CBS 148.51	0	large subunit ribosomal protein L3 [Magnaporthe grisea 70-15] &gt;gi|145015825|gb|EDK00315.1| large subunit ribosomal protein L3 [Magnaporthe grisea 70-15]	Magnaporthe grisea 70-15	0	IPR000597,	IPR000597 Ribosomal protein L3 !!!	GO:0003735, GO:0005622, GO:0005840, GO:0006412,	GO:0006412 translation !!!	GO:0003735 structural constituent of ribosome !!!	GO:0005622 intracellular !!! GO:0005840 ribosome !!!	large subunit ribosomal protein L3e	01120 Genetic Information Processing	01122 Translation	03010 Ribosome [PATH:ko03010]; 03011 Ribosome [BR:ko03011]	-	ribosomal protein	K02925	ns	ns	ns	ns	no
161	GCLVSC_97	F	641127	641983	no	OCL053.C21_A13, OCL014.C21_M05, OCL0212.C21_F04, OCL026.C21_B17, OCL054.C21_K10, OCL051.C21_I06, OCL029.C21_D21, OCL083.C21_M12, OCL049.C21_K01, MPB031.C21_G19_PolyA, OCL053.CR_A13_PolyA, OCL022.C21_L11_PolyA, OCL029.CR_D21_PolyA, OCL0212.CR_F04_PolyA, MPB013.C21_L19_PolyA, OCL049.CR_K01_PolyA, OCL026.CR_B17_PolyA, OCL054.CR_K10_PolyA, OCL027.C21_F04_PolyA, OCL027.CR_F04_PolyA, OCL051.CR_I06_Poly…	no	Contig5221_PolyA	hypothetical protein MGG_03194 [Magnaporthe grisea 70-15] &gt;gi|145015824|gb|EDK00314.1| hypothetical protein MGG_03194 [Magnaporthe grisea 70-15]	Magnaporthe grisea 70-15	1.11e-30	-	-	-	-	-	-	-	-	-	-	-	-	-	-	-	-	ns	ns	ns	ns	no
162	GCLVSC_97	R	642411	643739	no	OCL031.C21_C21, OCL0213.C21_D18, OCL044.C21_G06, OCL022.C21_D12, OCL022.CR_D12_PolyA, OCL044.CR_G06_PolyA, OCL047.CR_J22_PolyA, OCL047.C21_J22_PolyA, MPB021.C21_E23_PolyA, OCL0213.CR_D18_PolyA, OCL031.CR_C21_PolyA	no	Contig3611_PolyA	unnamed protein product [Podospora anserina] &gt;gi|170944553|emb|CAP70664.1| unnamed protein product [Podospora anserina]	Podospora anserina	2.01e-56	transcriptional corepressor Cyc8, putative [Penicillium marneffei ATCC 18224] &gt;gi|210068470|gb|EEA22561.1| transcriptional corepressor Cyc8, putative [Penicillium marneffei ATCC 18224]	Penicillium marneffei ATCC 18224	4.53e-16	-	-	-	-	-	-	-	-	-	-	-	-	-	ns	ns	ns	ns	no
163	GCLVSC_97	R	653462	654574	no	MPB031.C21_E22_PolyA, MPB031.C21_K22_PolyA, MPB021.C21_H21_PolyA, MPB032.C21_E22_PolyA, MPB033.C21_K04_PolyA, OCL063.CR_J02_PolyA, OCL063.C21_J02_PolyA	no	Contig351_PolyA	hypothetical protein NCU06839 [Neurospora crassa OR74A] &gt;gi|18376094|emb|CAD21156.1| conserved hypothetical protein [Neurospora crassa] &gt;gi|28925366|gb|EAA34444.1| conserved hypothetical protein [Neurospora crassa OR74A]	Neurospora crassa OR74A	3.64e-13	-	-	-	-	-	-	-	-	-	-	-	-	-	-	-	-	ns	ns	ns	ns	no
164	GCLVSC_97	F	655847	656460	no	OCL043.C21_O08_PolyA, OCL043.CR_O08_PolyA	no	Contig4658_PolyA	-	-	-	-	-	-	-	-	-	-	-	-	-	-	-	-	-	-	-	ns	ns	ns	ns	LPPE
165	GCLVSC_97	F	660739	662609	no	OCL028.C21_D19, OCL028.CR_D19_PolyA, OCL0218.CR_A22_PolyA, OCL0218.C21_A22	yes	Contig3422_PolyA	hypothetical protein MGG_03198 [Magnaporthe grisea 70-15] &gt;gi|145015816|gb|EDK00306.1| hypothetical protein MGG_03198 [Magnaporthe grisea 70-15]	Magnaporthe grisea 70-15	3.93e-32	-	-	-	-	-	-	-	-	-	-	-	-	-	-	-	-	ns	ns	ns	ns	no
166	GCLVSC_97	F	663205	664366	no	OCL027.C21_B23, OCL027.CR_B23_PolyA, OCL0220.C21_J13, OCL0220.CR_J13_PolyA	no	Contig3294_PolyA	-	-	-	-	-	-	-	-	-	-	-	-	-	-	-	-	-	-	-	ns	ns	ns	ns	no
167	GCLVSC_97	R	668094	669896	no	OCL038.C21_G18, OCL015.C21_G10, OCL026.C21_B23, OCL024.C21_I21, OCL026.CR_B23_PolyA, OCL0212.CR_J12_PolyA, OCL0212.C21_J12_PolyA, OCL038.CR_G18_PolyA, OCL018.C21_B18_PolyA, OCL038.C21_G04_PolyA, OCL038.CR_G04_PolyA, OCL046.CR_M19_PolyA, OCL018.CR_B18_PolyA, OCL046.C21_M19_PolyA, MPB024.C21_J22_PolyA, MPB025.C21_I23_PolyA, OCL015.CR_G10_PolyA, OCL024.CR_I21_PolyA	no	Contig1118_PolyA	hypothetical protein BC1G_07090 [Botryotinia fuckeliana B05.10] &gt;gi|150851422|gb|EDN26615.1| hypothetical protein BC1G_07090 [Botryotinia fuckeliana B05.10]	Botryotinia fuckeliana B05.10	0	acetyl-coenzyme A synthetase [Pyrenophora tritici-repentis Pt-1C-BFP] &gt;gi|187982767|gb|EDU48255.1| acetyl-coenzyme A synthetase [Pyrenophora tritici-repentis Pt-1C-BFP]	Pyrenophora tritici-repentis Pt-1C-BFP	0	IPR000873,	IPR000873 AMP-dependent synthetase/ligase !!!	GO:0003824, GO:0008152,	GO:0008152 metabolic process !!!	GO:0003824 catalytic activity !!!	-	acetyl-CoA synthetase [EC:6.2.1.1]	01100 Metabolism	01101 Carbohydrate Metabolism; 01102 Energy Metabolism; 01103 Lipid Metabolism	00010 Glycolysis / Gluconeogenesis [PATH:ko00010]; 00620 Pyruvate metabolism [PATH:ko00620]; 00640 Propanoate metabolism [PATH:ko00640]; 00720 Reductive carboxylate cycle (CO2 fixation) [PATH:ko00720]; 01004 Lipid biosynthesis proteins [BR:ko01004]	6. Ligases	lipid biosynthesis	K01895	ns	ns	ns	ns	no
168	GCLVSC_97	R	673597	675220	no	OCL033.CR_P22, OCL033.C21_P22, OCL026.C21_H13_PolyA, OCL026.CR_H13_PolyA	no	Contig3777_PolyA	activator 1 38 kDa subunit [Neurospora crassa OR74A] &gt;gi|30913260|sp|Q8X082|RFC5_NEUCR RecName: Full=Replication factor C subunit 5; Short=Replication factor C5; AltName: Full=Probable activator 1 subunit 5 &gt;gi|18376021|emb|CAB91755.2| probable replication factor C 38K chain [Neurospora crassa] &gt;gi|28925224|gb|EAA34305.1| activator 1 38 kDa subunit [Neurospora crassa OR74A]	Neurospora crassa OR74A	2.16e-62	RFC5_NEUCR Probable activator 1 subunit 5 (Replication factor C subunit 5) (Replication factor C5) [Gibberella zeae PH-1]	Gibberella zeae PH-1	6.95e-61	IPR019483,	IPR019483 DNA polymerase III, clamp-loader complex, subunit E, C-terminal !!!	GO:0003677, GO:0005634, GO:0006260,	GO:0006260 DNA replication !!!	GO:0003677 DNA binding !!!	GO:0005634 nucleus !!!	replication factor C subunit 3/5	01120 Genetic Information Processing	01124 Replication and Repair	03030 DNA replication [PATH:ko03030]; 03032 DNA replication proteins [BR:ko03032]; 03036 Chromosome [BR:ko03036]; 03420 Nucleotide excision repair [PATH:ko03420]; 03430 Mismatch repair [PATH:ko03430]; 03400 DNA repair and recombination proteins [BR:ko03400]	-	replication	K10756	ns	ns	ns	ns	no
169	GCLVSC_97	R	675764	676765	no	MPB043.C21_O12	no	MPB043.C21_O12_PolyA	60S ribosomal protein L16, mitochondrial precursor [Neurospora crassa OR74A] &gt;gi|18376022|emb|CAB91756.2| related to ribosomal protein L16 precursor, mitochondrial [Neurospora crassa] &gt;gi|157070570|gb|EAA34304.2| 60S ribosomal protein L16, mitochondrial precursor [Neurospora crassa OR74A]	Neurospora crassa OR74A	7.78e-84	60S ribosomal protein L16 [Ajellomyces capsulatus G186AR]	Ajellomyces capsulatus G186AR	4.44e-63	IPR016180,	IPR016180 Ribosomal protein L10e/L16 !!!	GO:0003735, GO:0005622, GO:0005840, GO:0006412,	GO:0006412 translation !!!	GO:0003735 structural constituent of ribosome !!!	GO:0005622 intracellular !!! GO:0005840 ribosome !!!	-	-	-	-	-	-	-	ns	ns	ns	ns	no
170	GCLVSC_97	F	677119	677694	no	OCL0211.C21_I15_PolyA, OCL0211.CR_I15_PolyA	no	Contig1725_PolyA	-	-	-	-	-	-	-	-	-	-	-	-	-	-	-	-	-	-	-	ns	ns	ns	ns	no
171	GCLVSC_97	F	677726	678511	no	MPB023.C21_N09	no	MPB023.C21_N09_PolyA	-	-	-	-	-	-	-	-	-	-	-	-	-	-	-	-	-	-	-	ns	ns	ns	ns	no
172	GCLVSC_97	R	678774	679493	no	OCL017.CR_G09	no	OCL017.CR_G09_PolyA	hypothetical protein MGG_10038 [Magnaporthe grisea 70-15] &gt;gi|145015330|gb|EDJ99866.1| hypothetical protein MGG_10038 [Magnaporthe grisea 70-15]	Magnaporthe grisea 70-15	7.59e-54	periplasmic beta-glucosidase precursor [Pyrenophora tritici-repentis Pt-1C-BFP] &gt;gi|187976727|gb|EDU43353.1| periplasmic beta-glucosidase precursor [Pyrenophora tritici-repentis Pt-1C-BFP]	Pyrenophora tritici-repentis Pt-1C-BFP	2.61e-46	IPR002772,	IPR002772 Glycoside hydrolase, family 3, C-terminal !!!	GO:0005975,	GO:0005975 carbohydrate metabolic process !!!	-	-	-	-	-	-	-	-	-	ns	ns	ns	ns	no
173	GCLVSC_97	F	680888	682312	no	OCL049.C21_C23, OCL049.CR_C23_PolyA	no	Contig5125_PolyA	-	-	-	-	-	-	-	-	-	-	-	-	-	-	-	-	-	-	-	ns	ns	ns	ns	LPPE
174	GCLVSC_97	F	683748	684765	no	OCL041.C21_F20, OCL041.CR_F20_PolyA	no	Contig4139_PolyA	-	-	-	-	-	-	-	-	-	-	-	-	-	-	-	-	-	-	-	ns	ns	ns	ns	LPPE
175	GCLVSC_97	R	686044	686912	no	OCL0216.C21_K14, OCL0216.CR_K14_PolyA	no	Contig2285_PolyA	-	-	-	-	-	-	-	-	-	-	-	-	-	-	-	-	-	-	-	ns	ns	ns	ns	no
176	GCLVSC_97	F	690591	691560	no	OCL031.C21_H14	no	OCL031.C21_H14	-	-	-	-	-	-	-	-	-	-	-	-	-	-	-	-	-	-	-	ns	ns	ns	ns	LPPE
177	GCLVSC_97	R	695812	696573	no	MPB042.C21_I03	no	MPB042.C21_I03_PolyA	-	-	-	-	-	-	-	-	-	-	-	-	-	-	-	-	-	-	-	ns	ns	ns	ns	no
178	GCLVSC_97	R	699447	700139	no	OCL0412.C21_C04, OCL043.C21_P03_PolyA, OCL0412.CR_C04_PolyA, OCL042.C21_M06_PolyA, OCL042.CR_M06_PolyA, OCL043.CR_P03_PolyA, OCL046.CR_G05_PolyA, OCL046.C21_G05_PolyA	no	Contig4407_PolyA	hypothetical protein ATEG_02496 [Aspergillus terreus NIH2624] &gt;gi|114195758|gb|EAU37458.1| hypothetical protein ATEG_02496 [Aspergillus terreus NIH2624]	Aspergillus terreus NIH2624	2.96e-52	protease S8 tripeptidyl peptidase I (cln2) [Neosartorya fischeri NRRL 181] &gt;gi|119406297|gb|EAW16248.1| protease S8 tripeptidyl peptidase I (cln2) [Neosartorya fischeri NRRL 181]	Neosartorya fischeri NRRL 181	1.05e-49	-	-	-	-	-	-	-	-	-	-	-	-	-	ns	ns	ns	ns	LPPE
179	GCLVSC_97	F	704363	705296	no	MPB033.C21_I13	no	MPB033.C21_I13_PolyA	aspartate aminotransferase [Coccidioides immitis RS] &gt;gi|90306111|gb|EAS35742.1| aspartate aminotransferase [Coccidioides immitis RS]	Coccidioides immitis RS	1.69e-50	aspartate aminotransferase [Ajellomyces capsulatus G186AR]	Ajellomyces capsulatus G186AR	1.48e-46	IPR004839,	IPR004839 Aminotransferase, class I/II !!!	GO:0009058, GO:0030170,	GO:0009058 biosynthetic process !!!	GO:0030170 pyridoxal phosphate binding !!!	-	-	-	-	-	-	-	-	ns	ns	ns	ns	no
180	GCLVSC_97	F	708386	709313	no	OCL0220.C21_M08, OCL0220.C21_M10, OCL0220.CR_M08_PolyA, OCL0220.CR_M10_PolyA	no	Contig2842_PolyA	hypothetical protein MGG_03204 [Magnaporthe grisea 70-15] &gt;gi|145015808|gb|EDK00298.1| hypothetical protein MGG_03204 [Magnaporthe grisea 70-15]	Magnaporthe grisea 70-15	9.44e-66	related to replication factor C protein [Neurospora crassa]	Neurospora crassa	5.19e-56	IPR013725,	IPR013725 DNA replication factor RFC1, C-terminal !!!	GO:0003689, GO:0005524, GO:0005663, GO:0006260,	GO:0006260 DNA replication !!!	GO:0003689 DNA clamp loader activity !!! GO:0005524 ATP binding !!!	GO:0005663 DNA replication factor C complex !!!	replication factor C subunit 1	01120 Genetic Information Processing	01124 Replication and Repair	03030 DNA replication [PATH:ko03030]; 03032 DNA replication proteins [BR:ko03032]; 03420 Nucleotide excision repair [PATH:ko03420]; 03430 Mismatch repair [PATH:ko03430]; 03400 DNA repair and recombination proteins [BR:ko03400]	-	-	K10754	ns	ns	ns	ns	no
181	GCLVSC_97	R	711307	712577	no	OCL014.C21_P13_PolyA, OCL014.CR_P13_PolyA, MPB025.C21_C18_PolyA, OCL083.CR_H13_PolyA, MPB013.C21_P21_PolyA, OCL083.C21_H13_PolyA	no	Contig289_PolyA	unnamed protein product [Podospora anserina] &gt;gi|170944771|emb|CAP70882.1| unnamed protein product [Podospora anserina]	Podospora anserina	4.05e-55	mitochondrial co-chaperone GrpE [Pyrenophora tritici-repentis Pt-1C-BFP] &gt;gi|187983244|gb|EDU48732.1| mitochondrial co-chaperone GrpE [Pyrenophora tritici-repentis Pt-1C-BFP]	Pyrenophora tritici-repentis Pt-1C-BFP	6.07e-43	IPR000740,	IPR000740 GrpE nucleotide exchange factor !!!	GO:0000774, GO:0005739, GO:0006457, GO:0030150, GO:0042803, GO:0051087,	GO:0006457 protein folding !!! GO:0030150 protein import into mitochondrial matrix !!!	GO:0000774 adenyl-nucleotide exchange factor activity !!! GO:0042803 protein homodimerization activity !!! GO:0051087 chaperone binding !!!	GO:0005739 mitochondrion !!!	molecular chaperone GrpE	01120 Genetic Information Processing	01123 Folding, Sorting and Degradation	03110 Chaperones and folding catalysts [BR:ko03110]	-	-	K03687	ns	ns	ns	ns	no
182	GCLVSC_97	F	714152	715375	no	MPB022.C21_K10_PolyA, MPB012.C21_F08, MPB042.C21_P18, MPB012.C21_H07, MPB044.C21_D09	yes	Contig217_PolyA	-	-	-	-	-	-	-	-	-	-	-	-	-	-	-	-	-	-	-	ns	ns	ns	ns	no
183	GCLVSC_97	F	716485	717012	no	MPB042.C21_L16_PolyA, OCL0212.C21_J15_PolyA, OCL0212.CR_J15_PolyA	no	Contig628_PolyA	phenylalanyl-tRNA synthetase, mitochondrial precursor [Neurospora crassa OR74A] &gt;gi|16416062|emb|CAB91431.2| related to mitochondrial phenylalanyl-tRNA synthetase (MSF1) [Neurospora crassa] &gt;gi|28918043|gb|EAA27725.1| phenylalanyl-tRNA synthetase, mitochondrial precursor [Neurospora crassa OR74A]	Neurospora crassa OR74A	6.73e-61	phenylalanine-tRNA synthetase [Sclerotinia sclerotiorum 1980] &gt;gi|154703138|gb|EDO02877.1| phenylalanine-tRNA synthetase [Sclerotinia sclerotiorum 1980]	Sclerotinia sclerotiorum 1980	3.69e-59	IPR002319, IPR005121,	IPR002319 Phenylalanyl-tRNA synthetase alpha chain !!! IPR005121 Phenylalanyl-tRNA synthetase, beta subunit, ferrodoxin-fold anticodon-binding !!!	GO:0000049, GO:0004826, GO:0005524, GO:0005737, GO:0006432, GO:0000287, GO:0008033,	GO:0006432 phenylalanyl-tRNA aminoacylation !!! GO:0008033 tRNA processing !!!	GO:0000049 tRNA binding !!! GO:0004826 phenylalanine-tRNA ligase activity !!! GO:0005524 ATP binding !!! GO:0000287 magnesium ion binding !!!	GO:0005737 cytoplasm !!!	phenylalanyl-tRNA synthetase alpha chain [EC:6.1.1.20]	01120 Genetic Information Processing	01122 Translation	00970 Aminoacyl-tRNA biosynthesis [PATH:ko00970]	6. Ligases	-	K01889	ns	ns	ns	ns	no
184	GCLVSC_97	F	717594	718460	no	MPB042.C21_D06, MPB012.C21_J18, OCL0215.C21_A11_PolyA, OCL0215.CR_A11_PolyA, OCL035.C21_F17	no	Contig2111_PolyA	-	-	-	-	-	-	-	-	-	-	-	-	-	-	-	-	-	-	-	ns	ns	ns	ns	no
185	GCLVSC_97	F	726231	727374	no	OCL022.CR_K12, OCL0210.C21_I08, OCL022.C21_K12, OCL0210.CR_I08_PolyA	no	Contig1586_PolyA	hypothetical protein FG00828.1 [Gibberella zeae PH-1]	Gibberella zeae PH-1	2.08e-74	methyltransferase, putative [Aspergillus flavus NRRL3357] &gt;gi|220696864|gb|EED53205.1| methyltransferase, putative [Aspergillus flavus NRRL3357]	Aspergillus flavus NRRL3357	7.95e-58	-	-	-	-	-	-	-	-	-	-	-	-	-	ns	ns	ns	ns	no
186	GCLVSC_97	R	731407	732157	no	MPB041.C21_A20	no	MPB041.C21_A20_PolyA	predicted protein [Chaetomium globosum CBS 148.51] &gt;gi|88182871|gb|EAQ90339.1| predicted protein [Chaetomium globosum CBS 148.51]	Chaetomium globosum CBS 148.51	9.76e-23	-	-	-	-	-	-	-	-	-	-	-	-	-	-	-	-	ns	ns	ns	ns	no
187	GCLVSC_97	F	732873	734104	no	OCL062.C21_A21, OCL022.C21_A03, OCL061.C21_O09, OCL0211.C21_F19, OCL062.C21_G03, OCL051.C21_N06, OCL061.C21_P15, OCL062.CR_G03_PolyA, OCL0211.CR_F19_PolyA, OCL061.CR_O09_PolyA, OCL062.CR_A21_PolyA, OCL022.CR_A03_PolyA, OCL051.CR_N06_PolyA, OCL061.CR_P15_PolyA	no	Contig5245_PolyA	hypothetical protein CHGG_10212 [Chaetomium globosum CBS 148.51] &gt;gi|88176340|gb|EAQ83808.1| hypothetical protein CHGG_10212 [Chaetomium globosum CBS 148.51]	Chaetomium globosum CBS 148.51	2.72e-42	small nuclear ribonucleoprotein (LSM1) [Aspergillus fumigatus Af293] &gt;gi|66853150|gb|EAL93474.1| small nuclear ribonucleoprotein (LSM1), putative [Aspergillus fumigatus Af293] &gt;gi|159129580|gb|EDP54694.1| small nuclear ribonucleoprotein (LSM1), putative [Aspergillus fumigatus A1163]	Aspergillus fumigatus A1163	1.5e-32	IPR001163,	IPR001163 Like-Sm ribonucleoprotein, core !!!	-	-	-	-	U6 snRNA-associated Sm-like protein LSm1	01120 Genetic Information Processing	01123 Folding, Sorting and Degradation	03018 RNA degradation [PATH:ko03018]	-	-	K12620	ns	ns	ns	ns	no
188	GCLVSC_97	R	736033	736870	no	MPB021.C21_F01_PolyA, MPB021.C21_H07_PolyA	no	Contig170_PolyA	hypothetical protein MGG_11871 [Magnaporthe grisea 70-15] &gt;gi|145013780|gb|EDJ98421.1| hypothetical protein MGG_11871 [Magnaporthe grisea 70-15]	Magnaporthe grisea 70-15	2.39e-79	allantoicase [Neurospora crassa OR74A] &gt;gi|30581020|sp|P18407|ALLC_NEUCR RecName: Full=Allantoicase &gt;gi|28881101|emb|CAD70499.1| allantoicase [Neurospora crassa] &gt;gi|28917560|gb|EAA27258.1| allantoicase [Neurospora crassa OR74A]	Neurospora crassa OR74A	2.39e-79	IPR015908,	IPR015908 Allantoicase region !!!	GO:0004037,	-	GO:0004037 allantoicase activity !!!	-	allantoicase [EC:3.5.3.4]	01100 Metabolism	01104 Nucleotide Metabolism	00230 Purine metabolism [PATH:ko00230]	3. Hydrolases	-	K01477	ns	ns	ns	ns	no
189	GCLVSC_97	F	738281	739161	no	MPB031.C21_E06_PolyA, MPB011.C21_E02_PolyA, MPB022.C21_F01_PolyA, MPB033.C21_H04_PolyA	no	Contig346_PolyA	hypothetical protein CHGG_07898 [Chaetomium globosum CBS 148.51] &gt;gi|88179177|gb|EAQ86645.1| hypothetical protein CHGG_07898 [Chaetomium globosum CBS 148.51]	Chaetomium globosum CBS 148.51	1.01e-30	cytochrome b561, putative [Magnaporthe grisea 70-15] &gt;gi|145013779|gb|EDJ98420.1| cytochrome b561, putative [Magnaporthe grisea 70-15]	Magnaporthe grisea 70-15	6.98e-24	-	-	-	-	-	-	-	-	-	-	-	-	-	ns	ns	ns	ns	no
190	GCLVSC_97	F	745900	747036	no	OCL0220.C21_A05, OCL0220.CR_A05_PolyA, OCL062.C21_A07_PolyA, OCL062.CR_A07_PolyA	no	Contig2769_PolyA	hypothetical protein NCU01833 [Neurospora crassa OR74A] &gt;gi|157072058|gb|EAA27381.2| conserved hypothetical protein [Neurospora crassa OR74A]	Neurospora crassa OR74A	5.64e-98	related to two-component histidine kinase chk-1 [Neurospora crassa]	Neurospora crassa	5.64e-98	IPR001789,	IPR001789 Signal transduction response regulator, receiver region !!!	GO:0000156, GO:0000160,	GO:0000160 two-component signal transduction system (phosphorelay) !!!	GO:0000156 two-component response regulator activity !!!	-	-	-	-	-	-	-	-	ns	ns	ns	ns	no
191	GCLVSC_97	R	749918	751596	no	MPB033.C21_J04_PolyA, OCL0216.C21_L02_PolyA, OCL0216.CR_L02_PolyA, OCL044.C21_N01_PolyA, OCL044.CR_N01_PolyA, MPB022.C21_C17_PolyA, MPB023.C21_K13_PolyA	yes	Contig461_PolyA	T-complex protein 1 [Magnaporthe grisea 70-15] &gt;gi|145013847|gb|EDJ98488.1| T-complex protein 1 [Magnaporthe grisea 70-15]	Magnaporthe grisea 70-15	1.44e-120	T-complex protein 1 subunit gamma [Neurospora crassa OR74A] &gt;gi|28881229|emb|CAD70467.1| probable chaperonin of the TCP1 ring complex [Neurospora crassa] &gt;gi|157072061|gb|EAA27391.2| T-complex protein 1 subunit gamma [Neurospora crassa OR74A]	Neurospora crassa OR74A	2.46e-120	IPR002423,	IPR002423 Chaperonin Cpn60/TCP-1 !!!	GO:0005515, GO:0005524, GO:0044267,	GO:0044267 cellular protein metabolic process !!!	GO:0005515 protein binding !!! GO:0005524 ATP binding !!!	-	T-complex protein 1 subunit gamma	01120 Genetic Information Processing	01123 Folding, Sorting and Degradation	03110 Chaperones and folding catalysts [BR:ko03110]	-	-	K09495	ns	ns	ns	ns	no
192	GCLVSC_97	F	752895	754588	no	MPB014.C21_G10_PolyA, OCL026.C21_G22, OCL026.CR_G22_PolyA	yes	Contig139_PolyA	hypothetical protein BC1G_08460 [Botryotinia fuckeliana B05.10] &gt;gi|150853247|gb|EDN28439.1| hypothetical protein BC1G_08460 [Botryotinia fuckeliana B05.10]	Botryotinia fuckeliana B05.10	6.87e-47	aldolase [Ajellomyces capsulatus G186AR]	Ajellomyces capsulatus G186AR	2.53e-41	IPR001303,	IPR001303 Class II aldolase/adducin, N-terminal !!!	GO:0046872,	-	GO:0046872 metal ion binding !!!	-	-	-	-	-	-	-	-	ns	ns	ns	ns	no
193	GCLVSC_97	F	756379	757168	no	OCL0216.C21_I04, OCL0216.CR_I04	no	OCL0216.C21_I04	-	-	-	-	-	-	-	-	-	-	-	-	-	-	-	-	-	-	-	ns	ns	ns	ns	no
194	GCLVSC_97	F	759366	759638	no	OCL0216.C21_E20_PolyA, OCL0216.CR_E20_PolyA	no	Contig2246_PolyA	-	-	-	-	-	-	-	-	-	-	-	-	-	-	-	-	-	-	-	ns	ns	ns	ns	no
195	GCLVSC_97	R	759733	761376	no	OCL017.C21_A01, OCL016.C21_B18, OCL0412.C21_F05, OCL053.C21_C23, OCL034.C21_A06, OCL037.C21_K13, OCL0216.C21_M09, OCL015.C21_K09, OCL037.CR_K13_PolyA, OCL053.CR_C23_PolyA, OCL016.CR_B18_PolyA, OCL0412.CR_F05_PolyA, OCL034.CR_A06_PolyA, OCL015.CR_K09_PolyA, OCL0216.CR_M09_PolyA, OCL017.CR_A01_PolyA	no	Contig1246_PolyA	hypothetical protein SS1G_10185 [Sclerotinia sclerotiorum 1980] &gt;gi|154694574|gb|EDN94312.1| hypothetical protein SS1G_10185 [Sclerotinia sclerotiorum 1980]	Sclerotinia sclerotiorum 1980	4.77e-13	-	-	-	-	-	-	-	-	-	-	-	-	-	-	-	-	ns	ns	ns	ns	no
196	GCLVSC_97	F	764738	766001	no	OCL0221.C21_O08, OCL0221.CR_O08_PolyA, OCL0220.C21_C15_PolyA, OCL0220.CR_C15_PolyA	yes	Contig2958_PolyA	-	-	-	-	-	-	-	-	-	-	-	-	-	-	-	-	-	-	-	ns	ns	ns	ns	no
197	GCLVSC_97	R	768955	769599	no	OCL022.C21_K21_PolyA, OCL022.CR_K21_PolyA, OCL046.CR_B18_PolyA, OCL046.C21_B18_PolyA	no	Contig2729_PolyA	-	-	-	-	-	-	-	-	-	-	-	-	-	-	-	-	-	-	-	ns	ns	ns	ns	no
198	GCLVSC_97	R	769874	770542	no	OCL028.C21_B06_PolyA, OCL028.CR_B06_PolyA, OCL024.C21_C02, OCL047.C21_M02, OCL024.CR_C02_PolyA, OCL047.CR_M02_PolyA, OCL047.C21_M03_PolyA, OCL047.CR_M03_PolyA	no	Contig3084_PolyA	-	-	-	-	-	-	-	-	-	-	-	-	-	-	-	-	-	-	-	ns	ns	ns	ns	no
199	GCLVSC_97	R	772771	773648	no	OCL0410.CR_F02_PolyA, OCL044.C21_E03_PolyA, OCL044.CR_E03_PolyA, OCL064.C21_F10, OCL0410.C21_F02, OCL064.CR_F10_PolyA	yes	Contig4692_PolyA	-	-	-	-	-	-	-	-	-	-	-	-	-	-	-	-	-	-	-	ns	ns	ns	ns	no
200	GCLVSC_97	F	774054	774807	no	OCL0214.C21_N05, OCL0214.CR_N05_PolyA	no	Contig2097_PolyA	-	-	-	-	-	-	-	-	-	-	-	-	-	-	-	-	-	-	-	ns	ns	ns	ns	no
201	GCLVSC_97	R	774912	775734	no	MPB021.C21_H18	no	MPB021.C21_H18_PolyA	hypothetical protein FG06002.1 [Gibberella zeae PH-1]	Gibberella zeae PH-1	4.09e-60	suppressor of stem-loop protein 1 [Ajellomyces capsulatus NAm1] &gt;gi|150414402|gb|EDN09767.1| suppressor of stem-loop protein 1 [Ajellomyces capsulatus NAm1]	Ajellomyces capsulatus NAm1	1.61e-48	IPR004595, IPR007198,	IPR004595 TFIIH C1-like, C-terminal !!! IPR007198 Ssl1-like !!!	GO:0005634, GO:0006281, GO:0008270, GO:0045449,	GO:0006281 DNA repair !!! GO:0045449 regulation of transcription !!!	GO:0008270 zinc ion binding !!!	GO:0005634 nucleus !!!	transcription initiation factor TFIIH subunit H2	01120 Genetic Information Processing	01121 Transcription; 01124 Replication and Repair	03022 Basal transcription factors [PATH:ko03022]; 03420 Nucleotide excision repair [PATH:ko03420]; 03400 DNA repair and recombination proteins [BR:ko03400]	-	-	K03142	ns	ns	ns	ns	no
202	GCLVSC_97	R	777005	778624	no	OCL026.C21_F16, OCL046.C21_J21, OCL046.CR_J21_PolyA, OCL026.CR_F16_PolyA	no	Contig3206_PolyA	hypothetical protein SS1G_07616 [Sclerotinia sclerotiorum 1980] &gt;gi|154692018|gb|EDN91756.1| hypothetical protein SS1G_07616 [Sclerotinia sclerotiorum 1980]	Sclerotinia sclerotiorum 1980	3.69e-104	chitin synthase [Ajellomyces capsulatus G186AR]	Ajellomyces capsulatus G186AR	1.97e-89	-	-	-	-	-	-	-	-	-	-	-	-	-	ns	ns	ns	ns	no
203	GCLVSC_97	F	786743	788579	no	OCL0215.C21_K02, OCL0215.CR_K02_PolyA	no	Contig2178_PolyA	unnamed protein product [Podospora anserina] &gt;gi|170944709|emb|CAP70820.1| unnamed protein product [Podospora anserina]	Podospora anserina	3.19e-51	mitochondrial carrier protein, putative [Talaromyces stipitatus ATCC 10500] &gt;gi|218724306|gb|EED23723.1| mitochondrial carrier protein, putative [Talaromyces stipitatus ATCC 10500]	Talaromyces stipitatus ATCC 10500	1.22e-18	IPR018108,	IPR018108 Mitochondrial substrate/solute carrier !!!	-	-	-	-	-	-	-	-	-	-	-	ns	ns	ns	ns	no
204	GCLVSC_97	R	791472	792846	no	MPB013.C21_G21_PolyA, MPB034.C21_C18_PolyA, OCL0214.CR_L11_PolyA, MPB041.C21_L01_PolyA, OCL0214.C21_L11_PolyA, OCL024.C21_F19, OCL053.C21_A09, MPB033.C21_D02_PolyA, OCL0210.C21_J13_PolyA, OCL0210.CR_J13_PolyA, OCL024.CR_F19_PolyA, OCL053.CR_A09_PolyA, OCL023.C21_F16_PolyA, OCL023.CR_F16_PolyA	no	Contig3103_PolyA	unnamed protein product [Podospora anserina] &gt;gi|170944687|emb|CAP70798.1| unnamed protein product [Podospora anserina]	Podospora anserina	2.48e-50	cytochrome c [Neurospora crassa OR74A] &gt;gi|118009|sp|P00048|CYC_NEUCR RecName: Full=Cytochrome c &gt;gi|3010|emb|CAA29050.1| cytochrome c [Neurospora crassa] &gt;gi|388930|gb|AAA92156.1| cytochrome c [Neurospora crassa] &gt;gi|18376103|emb|CAD21169.1| CYTOCHROME C [Neurospora crassa] &gt;gi|157072052|gb|EAA27250.2| cytochrome c [Neurospora crassa OR74A]	Neurospora crassa OR74A	1.78e-48	IPR003088,	IPR003088 Cytochrome c, class I !!!	GO:0005506, GO:0009055, GO:0020037,	-	GO:0005506 iron ion binding !!! GO:0009055 electron carrier activity !!! GO:0020037 heme binding !!!	-	cytochrome c	01140 Cellular Processes	01142 Cell Growth and Death	04210 Apoptosis [PATH:ko04210]; 04115 p53 signaling pathway [PATH:ko04115]	-	-	K08738	ns	ns	ns	ns	no
205	GCLVSC_97	F	794598	795025	no	OCL029.C21_N15_PolyA, OCL029.CR_N15_PolyA	no	Contig3591_PolyA	-	-	-	-	-	-	-	-	-	-	-	-	-	-	-	-	-	-	-	ns	ns	ns	ns	no
206	GCLVSC_97	R	795040	795941	no	OCL062.C21_E20, OCL018.C21_N03, OCL062.CR_E20_PolyA, OCL018.CR_N03_PolyA	no	Contig5538_PolyA	hypothetical protein CIMG_03124 [Coccidioides immitis RS] &gt;gi|90302469|gb|EAS32100.1| hypothetical protein CIMG_03124 [Coccidioides immitis RS]	Coccidioides immitis RS	2.33e-46	-	-	-	-	-	-	-	-	-	-	-	-	-	-	-	-	ns	ns	ns	ns	no
207	GCLVSC_97	R	796790	797727	no	MPB031.C21_E12_PolyA, OCL048.C21_K05_PolyA, MPB025.C21_I12_PolyA, MPB032.C21_D08_PolyA	no	Contig348_PolyA	hypothetical protein NCU01806 [Neurospora crassa OR74A] &gt;gi|18376105|emb|CAD21171.1| related to rRNA processing protein [Neurospora crassa] &gt;gi|28917550|gb|EAA27248.1| conserved hypothetical protein [Neurospora crassa OR74A]	Neurospora crassa OR74A	3.01e-27	3&apos; exoribonuclease family protein (Rrp42), putative [Aspergillus clavatus NRRL 1] &gt;gi|119403745|gb|EAW14162.1| 3&apos; exoribonuclease family protein (Rrp42), putative [Aspergillus clavatus NRRL 1]	Aspergillus clavatus NRRL 1	9.06e-24	-	-	-	-	-	-	exosome complex component RRP42	01120 Genetic Information Processing	01123 Folding, Sorting and Degradation	03018 RNA degradation [PATH:ko03018]	-	-	K12589	ns	ns	ns	ns	no
208	GCLVSC_97	F	798438	799123	no	OCL0411.C21_P05_PolyA, OCL0411.CR_P05_PolyA	no	Contig4387_PolyA	-	-	-	-	-	-	-	-	-	-	-	-	-	-	-	-	-	-	-	ns	ns	ns	ns	LPPE
209	GCLVSC_97	R	799763	801020	no	OCL061.C21_G05, OCL061.CR_G05_PolyA, OCL028.C21_J06_PolyA, OCL028.CR_J06_PolyA	no	Contig5439_PolyA	-	-	-	-	-	-	-	-	-	-	-	-	-	-	-	-	-	-	-	ns	ns	ns	ns	no
210	GCLVSC_97	F	803498	804273	no	OCL022.C21_I21, OCL022.CR_I21	no	Contig2716	-	-	-	-	-	-	-	-	-	-	-	-	-	-	-	-	-	-	-	ns	ns	ns	ns	no
211	GCLVSC_97	R	807733	808639	no	MPB024.C21_P10_PolyA, MPB043.C21_P01_PolyA, MPB033.C21_B21_PolyA	no	Contig431_PolyA	hypothetical protein CHGG_07858 [Chaetomium globosum CBS 148.51] &gt;gi|88179137|gb|EAQ86605.1| hypothetical protein CHGG_07858 [Chaetomium globosum CBS 148.51]	Chaetomium globosum CBS 148.51	1.27e-104	NifU-related protein [Magnaporthe grisea 70-15] &gt;gi|145013431|gb|EDJ98072.1| NifU-related protein [Magnaporthe grisea 70-15]	Magnaporthe grisea 70-15	7.69e-102	IPR001075, IPR014824,	IPR001075 NIF system FeS cluster assembly, NifU, C-terminal !!! IPR014824 NIF system FeS cluster assembly, NifU-like scaffold, N-terminal !!!	GO:0005506, GO:0016226, GO:0051536,	GO:0016226 iron-sulfur cluster assembly !!!	GO:0005506 iron ion binding !!! GO:0051536 iron-sulfur cluster binding !!!	-	-	-	-	-	-	-	-	ns	ns	ns	ns	no
212	GCLVSC_97	F	808847	809037	no	OCL045.C21_O01	no	OCL045.C21_O01	-	-	-	-	-	-	-	-	-	-	-	-	-	-	-	-	-	-	-	ns	ns	ns	ns	LPPE
213	GCLVSC_97	F	809786	810674	no	MPB033.C21_L04	no	MPB033.C21_L04_PolyA	hypothetical protein MGG_06992 [Magnaporthe grisea 70-15] &gt;gi|145013432|gb|EDJ98073.1| hypothetical protein MGG_06992 [Magnaporthe grisea 70-15]	Magnaporthe grisea 70-15	5.42e-36	-	-	-	IPR007529,	IPR007529 Zinc finger, HIT-type !!!	-	-	-	-	-	-	-	-	-	-	-	ns	ns	ns	ns	no
214	GCLVSC_97	R	810700	812277	no	OCL0214.C21_I22, OCL0218.C21_N14, OCL029.C21_F16, OCL013.C21_C11, OCL0214.CR_I22_PolyA, OCL088.CR_B05_PolyA, OCL029.CR_F16_PolyA, OCL087.CR_K11_PolyA, OCL013.CR_C11_PolyA, OCL0218.CR_N14_PolyA, OCL047.CR_O02_PolyA, OCL049.C21_D04_PolyA, OCL049.CR_D04_PolyA, OCL047.C21_O02, OCL064.C21_M09_PolyA, OCL064.CR_M09_PolyA, OCL087.C21_K11, OCL088.C21_B05	no	Contig2066_PolyA	-	-	-	-	-	-	-	-	-	-	-	-	-	-	-	-	-	-	-	ns	ns	ns	ns	no
215	GCLVSC_97	F	813611	814729	no	OCL018.C21_A02, OCL026.C21_H05, OCL053.C21_A08, OCL054.C21_K23, OCL0211.C21_E11, OCL029.C21_B08, OCL026.CR_H05_PolyA, OCL018.CR_A02_PolyA, OCL029.CR_B08_PolyA, OCL0211.CR_E11_PolyA, OCL054.CR_K23_PolyA, OCL053.CR_A08_PolyA	no	Contig5316_PolyA	hypothetical protein FG04929.1 [Gibberella zeae PH-1]	Gibberella zeae PH-1	9.36e-45	U3 small nucleolar RNA-associated protein Utp11, putative [Penicillium marneffei ATCC 18224] &gt;gi|210072282|gb|EEA26371.1| U3 small nucleolar RNA-associated protein Utp11, putative [Penicillium marneffei ATCC 18224]	Penicillium marneffei ATCC 18224	2.74e-28	IPR007144,	IPR007144 Small-subunit processome, Utp11 !!!	GO:0006364, GO:0032040,	GO:0006364 rRNA processing !!!	-	GO:0032040 small-subunit processome !!!	-	-	-	-	-	-	-	ns	ns	ns	ns	no
216	GCLVSC_97	F	822403	822654	no	OCL0410.C21_N10_PolyA, OCL0410.CR_N10_PolyA	no	Contig4294_PolyA	-	-	-	-	-	-	-	-	-	-	-	-	-	-	-	-	-	-	-	ns	ns	ns	ns	LPPE
217	GCLVSC_97	R	827595	830064	no	OCL083.C21_P20, OCL016.C21_E17, OCL016.C21_A12, OCL0211.C21_B15, OCL016.CR_E17_PolyA, OCL0211.CR_B15_PolyA, OCL016.CR_A12_PolyA, OCL083.CR_P20_PolyA, OCL034.CR_H23_PolyA	no	Contig1172_PolyA	hypothetical protein NCU03126 [Neurospora crassa OR74A] &gt;gi|28926784|gb|EAA35749.1| predicted protein [Neurospora crassa OR74A] &gt;gi|38567278|emb|CAE76568.1| related to nonhistone chromosomal protein [Neurospora crassa]	Neurospora crassa	6.09e-89	high mobility group protein [Botryotinia fuckeliana B05.10] &gt;gi|150843936|gb|EDN19129.1| high mobility group protein [Botryotinia fuckeliana B05.10]	Botryotinia fuckeliana B05.10	1.42e-45	IPR000910,	IPR000910 High mobility group, HMG1/HMG2 !!!	GO:0003677, GO:0005634,	-	GO:0003677 DNA binding !!!	GO:0005634 nucleus !!!	-	-	-	-	-	-	-	ns	ns	ns	ns	no
218	GCLVSC_97	F	833395	836746	no	OCL032.C21_C23, OCL0219.C21_I03, OCL027.C21_E09, OCL0218.C21_D04_PolyA, OCL0218.CR_D04_PolyA, OCL027.CR_E09_PolyA, OCL053.CR_M14_PolyA, OCL032.CR_C23_PolyA, OCL038.C21_C15_PolyA, OCL038.CR_C15_PolyA, OCL0218.C21_P12_PolyA, OCL0218.CR_P12_PolyA	no	OCL032.C21_C23	hypothetical protein NCU03125 [Neurospora crassa OR74A] &gt;gi|28926783|gb|EAA35748.1| hypothetical protein NCU03125 [Neurospora crassa OR74A] &gt;gi|38567279|emb|CAE76569.1| related to Het-c protein [Neurospora crassa]	Neurospora crassa	1.03e-90	NIMA-interacting protein TinC [Neosartorya fischeri NRRL 181] &gt;gi|119411047|gb|EAW20992.1| NIMA-interacting protein TinC [Neosartorya fischeri NRRL 181]	Neosartorya fischeri NRRL 181	1.36e-74	IPR010816,	IPR010816 Heterokaryon incompatibility Het-C !!!	-	-	-	-	-	-	-	-	-	-	-	ns	ns	ns	ns	no
219	GCLVSC_97	R	838101	839306	no	OCL0219.C21_N04_PolyA, OCL0219.CR_N04_PolyA	no	Contig2623_PolyA	hypothetical protein CHGG_01968 [Chaetomium globosum CBS 148.51] &gt;gi|88186265|gb|EAQ93733.1| hypothetical protein CHGG_01968 [Chaetomium globosum CBS 148.51]	Chaetomium globosum CBS 148.51	3.47e-23	D-isomer specific 2-hydroxyacid dehydrogenase family protein [Aspergillus clavatus NRRL 1] &gt;gi|119396091|gb|EAW06523.1| D-isomer specific 2-hydroxyacid dehydrogenase family protein [Aspergillus clavatus NRRL 1]	Aspergillus clavatus NRRL 1	2.25e-22	IPR006140,	IPR006140 D-isomer specific 2-hydroxyacid dehydrogenase, NAD-binding !!!	GO:0048037,	-	GO:0048037 cofactor binding !!!	-	glycerate dehydrogenase [EC:1.1.1.29]	01100 Metabolism	01101 Carbohydrate Metabolism; 01105 Amino Acid Metabolism	00630 Glyoxylate and dicarboxylate metabolism [PATH:ko00630]; 00260 Glycine, serine and threonine metabolism [PATH:ko00260]	1. Oxidoreductases	-	K00018	ns	ns	ns	ns	no
220	GCLVSC_97	F	841229	842231	no	OCL085.C21_O14, OCL085.CR_O14_PolyA	no	Contig6039_PolyA	hypothetical protein FG09198.1 [Gibberella zeae PH-1]	Gibberella zeae PH-1	2.34e-69	myosin-cross-reactive antigen like protein [Burkholderia xenovorans LB400] &gt;gi|91687909|gb|ABE31109.1| myosin-cross-reactive antigen like protein [Burkholderia xenovorans LB400]	Burkholderia xenovorans LB400	1.68e-51	IPR010354,	IPR010354 Streptococcal 67 kDa myosin-cross-reactive antigen like !!!	-	-	-	-	mycA DEFINITION myosin-crossreactive antigen	-	-	-	-	-	K10254	ns	ns	ns	ns	no
221	GCLVSC_97	R	842516	844313	no	MPB024.C21_H18_PolyA, MPB031.C21_O09_PolyA, MPB021.C21_C09_PolyA	no	Contig269_PolyA	-	-	-	-	-	-	-	-	-	-	-	-	-	-	-	-	-	-	-	ns	ns	ns	ns	no
222	GCLVSC_97	F	849955	850762	no	MPB022.C21_M10	no	MPB022.C21_M10	hypothetical protein CHGG_01956 [Chaetomium globosum CBS 148.51] &gt;gi|88186253|gb|EAQ93721.1| hypothetical protein CHGG_01956 [Chaetomium globosum CBS 148.51]	Chaetomium globosum CBS 148.51	1.51e-67	UPF0183 domain protein [Aspergillus clavatus NRRL 1] &gt;gi|119400555|gb|EAW10980.1| UPF0183 domain protein [Aspergillus clavatus NRRL 1]	Aspergillus clavatus NRRL 1	1.57e-40	-	-	-	-	-	-	-	-	-	-	-	-	-	ns	ns	ns	ns	no
223	GCLVSC_97	F	858648	859905	no	MPB013.C21_G17_PolyA, MPB033.C21_K12_PolyA, MPB034.C21_N06_PolyA, MPB031.C21_M17_PolyA, MPB041.C21_G10_PolyA, MPB022.C21_B17_PolyA, MPB021.C21_M18_PolyA, MPB031.C21_K12_PolyA, MPB024.C21_K18_PolyA, MPB024.C21_B09_PolyA, MPB032.C21_H06_PolyA, MPB032.C21_A18_PolyA, MPB024.C21_J08_PolyA, MPB021.C21_G10_PolyA, MPB031.C21_M23_PolyA	no	Contig468_PolyA	unnamed protein product [Podospora anserina] &gt;gi|170947663|emb|CAP59825.1| unnamed protein product [Podospora anserina]	Podospora anserina	6.43e-89	RAB GTPase Ypt5 [Magnaporthe grisea 70-15] &gt;gi|145021023|gb|EDK05152.1| RAB GTPase Ypt5 [Magnaporthe grisea 70-15]	Magnaporthe grisea 70-15	9.61e-85	IPR013753,	IPR013753 Ras !!!	-	-	-	-	Rab family, other	01130 Environmental Information Processing	01133 Signaling Molecules and Interaction	04031 GTP-binding proteins [BR:ko04031]	-	G-protein	K07976	ns	ns	ns	ns	no
224	GCLVSC_97	F	861676	862488	no	MPB025.C21_M22_PolyA, MPB031.C21_E09_PolyA, MPB032.C21_I20_PolyA	no	Contig320_PolyA	hypothetical protein NCU00894 [Neurospora crassa OR74A] &gt;gi|28926604|gb|EAA35574.1| conserved hypothetical protein [Neurospora crassa OR74A] &gt;gi|38636469|emb|CAE82004.1| conserved hypothetical protein [Neurospora crassa]	Neurospora crassa	4.53e-52	mitochondrion protein [Cryptococcus neoformans var. neoformans JEC21] &gt;gi|57230151|gb|AAW46552.1| mitochondrion protein, putative [Cryptococcus neoformans var. neoformans JEC21]	Cryptococcus neoformans var. neoformans JEC21	2.6e-15	IPR019133,	IPR019133 Mitochondrial inner membrane protein Mitofilin !!!	GO:0031305,	-	-	GO:0031305 integral to mitochondrial inner membrane !!!	-	-	-	-	-	-	-	ns	ns	ns	ns	no
225	GCLVSC_97	R	864617	865380	no	OCL085.C21_C23, OCL085.CR_C23_PolyA	no	Contig6015_PolyA	hypothetical protein NCU00925 [Neurospora crassa OR74A] &gt;gi|74629076|sp|Q7SFC2|PESC_NEUCR RecName: Full=Pescadillo homolog; AltName: Full=Nucleolar protein 7 homolog &gt;gi|28926544|gb|EAA35515.1| hypothetical protein NCU00925 [Neurospora crassa OR74A] &gt;gi|38567289|emb|CAE76578.1| related to pescadillo development protein [Neurospora crassa]	Neurospora crassa	1.13e-21	pescadillo [Sclerotinia sclerotiorum 1980] &gt;gi|229891438|sp|A7EGB5|PESC_SCLS1 RecName: Full=Pescadillo homolog; AltName: Full=Nucleolar protein 7 homolog &gt;gi|154702142|gb|EDO01881.1| pescadillo [Sclerotinia sclerotiorum 1980]	Sclerotinia sclerotiorum 1980	6.18e-20	-	-	-	-	-	-	-	-	-	-	-	-	-	ns	ns	ns	ns	no
226	GCLVSC_97	R	865765	866528	no	OCL081.C21_F08_PolyA, OCL081.CR_F08_PolyA	no	Contig5795_PolyA	hypothetical protein CHGG_01953 [Chaetomium globosum CBS 148.51] &gt;gi|121789911|sp|Q2HCV1|PESC_CHAGB RecName: Full=Pescadillo homolog; AltName: Full=Nucleolar protein 7 homolog &gt;gi|88186250|gb|EAQ93718.1| hypothetical protein CHGG_01953 [Chaetomium globosum CBS 148.51]	Chaetomium globosum CBS 148.51	1.94e-106	pescadillo [Sclerotinia sclerotiorum 1980] &gt;gi|229891438|sp|A7EGB5|PESC_SCLS1 RecName: Full=Pescadillo homolog; AltName: Full=Nucleolar protein 7 homolog &gt;gi|154702142|gb|EDO01881.1| pescadillo [Sclerotinia sclerotiorum 1980]	Sclerotinia sclerotiorum 1980	1.59e-92	IPR010613,	IPR010613 Pescadillo, N-terminal !!!	GO:0005730, GO:0008283,	GO:0008283 cell proliferation !!!	-	GO:0005730 nucleolus !!!	-	-	-	-	-	-	-	ns	ns	ns	ns	no
227	GCLVSC_97	F	867078	867999	no	OCL087.C21_C11, OCL087.CR_C11	no	OCL087.CR_C11_PolyA	unnamed protein product [Podospora anserina] &gt;gi|170947673|emb|CAP59835.1| unnamed protein product [Podospora anserina]	Podospora anserina	5.72e-92	related to cell division control protein CDC91 [Neurospora crassa]	Neurospora crassa	7.73e-89	IPR009600,	IPR009600 GPI transamidase subunit PIG-U !!!	GO:0005789, GO:0006506, GO:0016021,	GO:0006506 GPI anchor biosynthetic process !!!	-	GO:0005789 endoplasmic reticulum membrane !!! GO:0016021 integral to membrane !!!	phosphatidylinositol glycan, class U	01100 Metabolism	01107 Glycan Biosynthesis and Metabolism	00563 Glycosylphosphatidylinositol(GPI)-anchor biosynthesis [PATH:ko00563]	-	-	K05293	ns	ns	ns	ns	no
228	GCLVSC_97	R	868640	869323	no	MPB041.C21_J19	no	MPB041.C21_J19_PolyA	-	-	-	-	-	-	-	-	-	-	-	-	-	-	-	-	-	-	-	ns	ns	ns	ns	no
229	GCLVSC_97	R	870334	870486	no	OCL041.CR_E13	no	OCL041.CR_E13_PolyA	-	-	-	-	-	-	-	-	-	-	-	-	-	-	-	-	-	-	-	ns	ns	ns	ns	LPPE
230	GCLVSC_97	R	872028	873217	no	OCL033.C21_K15, OCL022.C21_M11, OCL0212.C21_M03_PolyA, OCL0212.CR_M03_PolyA, OCL022.CR_M11_PolyA, MPB033.C21_F14_PolyA, OCL033.CR_K15_PolyA, OCL0215.C21_D14_PolyA, OCL0215.CR_D14_PolyA	no	Contig3761_PolyA	-	-	-	-	-	-	-	-	-	-	-	-	-	-	-	-	-	-	-	ns	ns	ns	ns	no
231	GCLVSC_97	F	878928	879309	no	OCL0218.CR_H18	no	OCL0218.CR_H18_PolyA	-	-	-	-	-	-	-	-	-	-	-	-	-	-	-	-	-	-	-	ns	ns	ns	ns	no
232	GCLVSC_97	R	884094	884958	no	MPB034.C21_F09	no	MPB034.C21_F09_PolyA	hypothetical protein NCU00918 [Neurospora crassa OR74A] &gt;gi|28926537|gb|EAA35508.1| hypothetical protein NCU00918 [Neurospora crassa OR74A] &gt;gi|38567297|emb|CAE76586.1| putative protein [Neurospora crassa]	Neurospora crassa	7.84e-60	-	-	-	-	-	-	-	-	-	-	-	-	-	-	-	-	ns	ns	ns	ns	no
233	GCLVSC_97	R	885485	885744	no	OCL049.C21_L03_PolyA, OCL049.CR_L03_PolyA	no	Contig5163_PolyA	-	-	-	-	-	-	-	-	-	-	-	-	-	-	-	-	-	-	-	ns	ns	ns	ns	LPPE
234	GCLVSC_97	R	890005	890578	no	OCL0412.C21_C23_PolyA, OCL0412.CR_C23_PolyA, OCL043.C21_C10_PolyA, OCL043.CR_C10_PolyA	no	Contig4411_PolyA	-	-	-	-	-	-	-	-	-	-	-	-	-	-	-	-	-	-	-	ns	ns	ns	ns	LPPE
235	GCLVSC_97	R	892661	893299	no	OCL033.CR_B20, OCL033.C21_B20	no	OCL033.C21_B20	-	-	-	-	-	-	-	-	-	-	-	-	-	-	-	-	-	-	-	ns	ns	ns	ns	LPPE
236	GCLVSC_97	F	898682	899614	no	OCL042.C21_N24, OCL042.CR_N24_PolyA	no	Contig4566_PolyA	-	-	-	-	-	-	-	-	-	-	-	-	-	-	-	-	-	-	-	ns	ns	ns	ns	LPPE
237	GCLVSC_97	F	902433	903786	no	OCL061.C21_G04, OCL061.CR_G04_PolyA, MPB024.C21_B05_PolyA	no	Contig5438_PolyA	hypothetical protein FG00702.1 [Gibberella zeae PH-1]	Gibberella zeae PH-1	1.63e-67	polysaccharide synthase Cps1, putative [Talaromyces stipitatus ATCC 10500] &gt;gi|218713169|gb|EED12594.1| polysaccharide synthase Cps1, putative [Talaromyces stipitatus ATCC 10500]	Talaromyces stipitatus ATCC 10500	1.54e-41	-	-	-	-	-	-	-	-	-	-	-	-	-	ns	ns	ns	ns	no
238	GCLVSC_97	F	907440	909307	no	OCL046.C21_P04_PolyA, OCL046.CR_P04_PolyA, OCL049.C21_B20_PolyA, OCL049.CR_B20_PolyA	no	Contig4935_PolyA	-	-	-	-	-	-	-	-	-	-	-	-	-	-	-	-	-	-	-	ns	ns	ns	ns	LPPE
239	GCLVSC_97	R	912673	913526	no	OCL0217.C21_I24, OCL0217.CR_I24_PolyA	no	Contig2382_PolyA	-	-	-	-	-	-	-	-	-	-	-	-	-	-	-	-	-	-	-	ns	ns	ns	ns	no
240	GCLVSC_97	R	916083	917080	no	OCL051.CR_D23, OCL051.C21_D23, OCL0411.C21_E12, OCL0411.CR_E12_PolyA	no	Contig5206_PolyA	-	-	-	-	-	-	-	-	-	-	-	-	-	-	-	-	-	-	-	ns	ns	ns	ns	no
241	GCLVSC_97	F	922191	923950	no	OCL048.C21_A02, OCL044.C21_C13, OCL044.CR_C13_PolyA, OCL048.CR_A02_PolyA	no	Contig5021_PolyA	hypothetical protein CHGG_01937 [Chaetomium globosum CBS 148.51] &gt;gi|88186234|gb|EAQ93702.1| hypothetical protein CHGG_01937 [Chaetomium globosum CBS 148.51]	Chaetomium globosum CBS 148.51	1.07e-50	serine/threonine protein kinase (Kin4), putative [Aspergillus flavus NRRL3357] &gt;gi|220701449|gb|EED57787.1| serine/threonine protein kinase (Kin4), putative [Aspergillus flavus NRRL3357]	Aspergillus flavus NRRL3357	1.23e-22	-	-	-	-	-	-	-	-	-	-	-	-	-	ns	ns	ns	ns	LPPE
242	GCLVSC_97	F	927119	928426	no	OCL061.C21_N02, OCL036.C21_C03, OCL061.CR_N02_PolyA, OCL046.C21_C11, OCL036.CR_C03_PolyA, OCL046.CR_A11_PolyA, OCL046.C21_A11_PolyA, OCL023.CR_B01_PolyA, OCL046.CR_C11_PolyA	no	Contig5488_PolyA	unnamed protein product [Podospora anserina] &gt;gi|170947681|emb|CAP59843.1| unnamed protein product [Podospora anserina]	Podospora anserina	2.16e-87	sodium/calcium transporter, putative [Neosartorya fischeri NRRL 181] &gt;gi|119410637|gb|EAW20583.1| sodium/calcium transporter, putative [Neosartorya fischeri NRRL 181]	Neosartorya fischeri NRRL 181	3.98e-57	IPR004837,	IPR004837 Sodium/calcium exchanger membrane region !!!	GO:0016021,	-	-	GO:0016021 integral to membrane !!!	-	-	-	-	-	-	-	ns	ns	ns	ns	no
243	GCLVSC_97	F	930497	931260	no	OCL0212.C21_J13_PolyA, OCL0212.CR_J13_PolyA	no	Contig1844_PolyA	hypothetical protein CHGG_01925 [Chaetomium globosum CBS 148.51] &gt;gi|88186222|gb|EAQ93690.1| hypothetical protein CHGG_01925 [Chaetomium globosum CBS 148.51]	Chaetomium globosum CBS 148.51	5.26e-30	D-lactate dehydrogenase, mitochondrial precursor [Neurospora crassa OR74A] &gt;gi|28925559|gb|EAA34585.1| D-lactate dehydrogenase, mitochondrial precursor [Neurospora crassa OR74A] &gt;gi|38636459|emb|CAE81994.1| probable D-lactate dehydrogenase (cytochrome) [Neurospora crassa]	Neurospora crassa	2.61e-29	IPR004113,	IPR004113 FAD-linked oxidase, C-terminal !!!	GO:0003824, GO:0050660,	-	GO:0003824 catalytic activity !!! GO:0050660 FAD binding !!!	-	D-lactate dehydrogenase (cytochrome) [EC:1.1.2.4]	01100 Metabolism	01101 Carbohydrate Metabolism	00620 Pyruvate metabolism [PATH:ko00620]	1. Oxidoreductases	-	K00102	ns	ns	ns	ns	no
244	GCLVSC_97	R	939796	940772	no	OCL045.C21_F16, OCL045.CR_F16_PolyA	no	Contig4792_PolyA	hypothetical protein An16g03140 [Aspergillus niger] &gt;gi|134083171|emb|CAK48623.1| unnamed protein product [Aspergillus niger]	Aspergillus niger	6.52e-77	transferase family protein [Aspergillus flavus NRRL3357] &gt;gi|220699874|gb|EED56213.1| transferase family protein [Aspergillus flavus NRRL3357]	Aspergillus flavus NRRL3357	2.87e-32	IPR003480,	IPR003480 Transferase !!!	-	-	-	-	-	-	-	-	-	-	-	ns	ns	ns	ns	LPPE
245	GCLVSC_97	F	950947	951866	no	OCL061.C21_M09, OCL061.CR_M09_PolyA	no	Contig5480_PolyA	-	-	-	-	-	-	-	-	-	-	-	-	-	-	-	-	-	-	-	ns	ns	ns	ns	no
246	GCLVSC_97	R	958475	959888	no	MPB013.C21_L05, MPB041.C21_G02_PolyA, MPB042.C21_G13	no	Contig118_PolyA	hypothetical protein NCU07484 [Neurospora crassa OR74A] &gt;gi|157070418|gb|EAA35795.2| predicted protein [Neurospora crassa OR74A]	Neurospora crassa OR74A	1.1e-110	chitinase, putative [Aspergillus flavus NRRL3357] &gt;gi|220688808|gb|EED45160.1| chitinase, putative [Aspergillus flavus NRRL3357]	Aspergillus flavus NRRL3357	5.96e-32	-	-	-	-	-	-	-	-	-	-	-	-	-	ns	ns	ns	ns	no
247	GCLVSC_97	R	964617	965453	no	OCL062.C21_B18	no	OCL062.C21_B18_PolyA	conserved hypothetical protein [Penicillium marneffei ATCC 18224] &gt;gi|210074984|gb|EEA29071.1| conserved hypothetical protein [Penicillium marneffei ATCC 18224]	Penicillium marneffei ATCC 18224	3.95e-26	-	-	-	-	-	-	-	-	-	-	-	-	-	-	-	-	ns	ns	ns	ns	no
248	GCLVSC_97	F	966175	967173	no	OCL049.C21_F03, OCL0218.C21_D13, OCL0214.C21_K11, OCL063.C21_H14, OCL0214.CR_K11_PolyA, OCL049.CR_F03_PolyA, OCL063.CR_H14_PolyA, OCL0218.CR_D13_PolyA, OCL0218.C21_O04_PolyA, OCL0218.CR_O04_PolyA	no	Contig2444_PolyA	LysM domain protein, putative [Penicillium marneffei ATCC 18224] &gt;gi|210070259|gb|EEA24349.1| LysM domain protein, putative [Penicillium marneffei ATCC 18224]	Penicillium marneffei ATCC 18224	3.59e-29	LysM domain protein, putative [Talaromyces stipitatus ATCC 10500]	Talaromyces stipitatus ATCC 10500	9.16e-17	IPR018392,	IPR018392 Peptidoglycan-binding lysin domain !!!	GO:0016998,	GO:0016998 cell wall macromolecule catabolic process !!!	-	-	-	-	-	-	-	-	-	ns	ns	ns	ns	no
249	GCLVSC_97	F	969937	971087	no	OCL048.C21_K17, OCL048.CR_K17_PolyA	no	Contig5077_PolyA	hypothetical protein SNOG_07504 [Phaeosphaeria nodorum SN15] &gt;gi|111063850|gb|EAT84970.1| hypothetical protein SNOG_07504 [Phaeosphaeria nodorum SN15]	Phaeosphaeria nodorum SN15	1.07e-15	tol protein [Pyrenophora tritici-repentis Pt-1C-BFP] &gt;gi|187972201|gb|EDU39700.1| tol protein [Pyrenophora tritici-repentis Pt-1C-BFP]	Pyrenophora tritici-repentis Pt-1C-BFP	1.11e-12	-	-	-	-	-	-	-	-	-	-	-	-	-	ns	ns	ns	ns	LPPE
250	GCLVSC_97	R	975758	977104	no	OCL031.CR_B07, MPB021.C21_B13, OCL013.C21_I22, OCL031.C21_B07, OCL036.C21_K11, OCL012.C21_I19, OCL018.C21_C05, OCL013.CR_I22_PolyA, OCL012.CR_I19_PolyA, OCL018.CR_C05_PolyA, OCL036.CR_K11_PolyA, OCL016.C21_E18, OCL016.CR_E18_PolyA	no	Contig947_PolyA	hypothetical protein CHGG_01921 [Chaetomium globosum CBS 148.51] &gt;gi|88186218|gb|EAQ93686.1| hypothetical protein CHGG_01921 [Chaetomium globosum CBS 148.51]	Chaetomium globosum CBS 148.51	9.44e-30	-	-	-	-	-	-	-	-	-	-	-	-	-	-	-	-	ns	ns	up in culture	0.03	no
251	GCLVSC_97	R	977380	978389	no	OCL027.C21_J06, OCL027.CR_J06_PolyA	no	Contig3341_PolyA	zinc finger white collar 2 protein WC-2 [Neurospora crassa OR74A] &gt;gi|157072237|gb|EAA34583.2| zinc finger white collar 2 protein WC-2 [Neurospora crassa OR74A]	Neurospora crassa OR74A	1.33e-49	RecName: Full=White collar 2 protein; Short=WC2 &gt;gi|1835159|emb|CAA70336.1| white collar 2 [Neurospora crassa] &gt;gi|38636461|emb|CAE81996.1| zinc finger protein white collar 2 (wc-2) [Neurospora crassa]	Neurospora crassa	1.33e-49	IPR000679,	IPR000679 Zinc finger, GATA-type !!!	GO:0003700, GO:0005634, GO:0008270, GO:0043565,	-	GO:0003700 transcription factor activity !!! GO:0008270 zinc ion binding !!! GO:0043565 sequence-specific DNA binding !!!	GO:0005634 nucleus !!!	-	-	-	-	-	-	-	ns	ns	ns	ns	no
252	GCLVSC_97	F	983004	984460	no	OCL013.C21_L08, OCL0217.C21_F10, OCL013.CR_L08_PolyA, OCL0217.CR_F10_PolyA	no	Contig960_PolyA	hypothetical protein FG00711.1 [Gibberella zeae PH-1]	Gibberella zeae PH-1	2e-161	UVS6 [Neurospora crassa]	Neurospora crassa	3.2e-143	-	-	-	-	-	-	DNA repair protein RAD50 [EC:3.6.-.-]	01120 Genetic Information Processing	01124 Replication and Repair	03032 DNA replication proteins [BR:ko03032]; 03440 Homologous recombination [PATH:ko03440]; 03450 Non-homologous end-joining [PATH:ko03450]; 03400 DNA repair and recombination proteins [BR:ko03400]	-	replication	K10866	ns	ns	ns	ns	no
253	GCLVSC_97	F	986855	987491	no	OCL013.C21_J01_PolyA, OCL013.CR_J01_PolyA, OCL026.C21_C04_PolyA, OCL026.CR_C04_PolyA, MPB022.C21_L01_PolyA, OCL084.C21_L02_PolyA, OCL084.CR_L02_PolyA	no	Contig948_PolyA	hypothetical protein CHGG_01915 [Chaetomium globosum CBS 148.51] &gt;gi|88186212|gb|EAQ93680.1| hypothetical protein CHGG_01915 [Chaetomium globosum CBS 148.51]	Chaetomium globosum CBS 148.51	9.87e-28	mitochondrial import inner membrane translocase subunit tim-10 [Neurospora crassa OR74A] &gt;gi|30316117|sp|Q9C0N3|TIM10_NEUCR RecName: Full=Mitochondrial import inner membrane translocase subunit tim-10 &gt;gi|13447159|gb|AAK26645.1|AF343076_1 TIM10 [Neurospora crassa] &gt;gi|13447161|gb|AAK26646.1|AF343077_1 TIM10 [Neurospora crassa] &gt;gi|28926549|gb|EAA35520.1| mitochondrial import inner mem…	Neurospora crassa	4.9e-27	IPR004217,	IPR004217 Mitochondrial inner membrane translocase complex, Tim8/9/10/13-zinc finger-like !!!	GO:0006626, GO:0042719, GO:0045039,	GO:0006626 protein targeting to mitochondrion !!! GO:0045039 protein import into mitochondrial inner membrane !!!	-	GO:0042719 mitochondrial intermembrane space protein transporter complex !!!	-	-	-	-	-	-	-	ns	ns	ns	ns	no
254	GCLVSC_97	R	987498	988286	no	MPB023.C21_B07	no	MPB023.C21_B07_PolyA	hypothetical protein NCU00897 [Neurospora crassa OR74A] &gt;gi|28926607|gb|EAA35577.1| conserved hypothetical protein [Neurospora crassa OR74A] &gt;gi|38636466|emb|CAE82001.1| related to SIN3 protein-binding protein STB2 [Neurospora crassa]	Neurospora crassa	8.84e-41	Sin3 complex subunit (Stb2) [Pyrenophora tritici-repentis Pt-1C-BFP] &gt;gi|187980905|gb|EDU47531.1| Sin3 complex subunit (Stb2) [Pyrenophora tritici-repentis Pt-1C-BFP]	Pyrenophora tritici-repentis Pt-1C-BFP	4.72e-18	-	-	-	-	-	-	-	-	-	-	-	-	-	ns	ns	ns	ns	no
255	GCLVSC_97	R	993697	995946	no	OCL049.CR_C08, OCL049.C21_C08, OCL0215.CR_I18_PolyA, OCL0221.C21_F04_PolyA, OCL0221.CR_F04_PolyA, OCL024.C21_A06_PolyA, OCL024.CR_A06_PolyA, OCL0215.C21_I18	no	Contig3072_PolyA	hypothetical protein FG00714.1 [Gibberella zeae PH-1]	Gibberella zeae PH-1	2.15e-65	-	-	-	-	-	-	-	-	-	-	-	-	-	-	-	-	ns	ns	ns	ns	no
256	GCLVSC_97	F	998535	999576	no	OCL012.C21_C07, OCL012.CR_C07_PolyA	no	Contig837_PolyA	-	-	-	-	-	-	-	-	-	-	-	-	-	-	-	-	-	-	-	ns	ns	ns	ns	no
257	GCLVSC_97	R	1002915	1003980	no	OCL031.C21_O10_PolyA, OCL031.CR_O10_PolyA, OCL061.C21_B02_PolyA, OCL061.CR_B02_PolyA, OCL0412.C21_H02, OCL0412.CR_H02_PolyA	no	Contig3647_PolyA	-	-	-	-	-	-	-	-	-	-	-	-	-	-	-	-	-	-	-	ns	ns	ns	ns	no
258	GCLVSC_97	R	1004426	1005341	no	OCL017.C21_L12, OCL0220.C21_C04, OCL0218.C21_L05_PolyA, OCL063.C21_D07_PolyA, OCL0212.C21_J14_PolyA, OCL015.C21_C21_PolyA, OCL063.C21_I03_PolyA, OCL017.CR_L12_PolyA, OCL015.CR_C21_PolyA, OCL0212.CR_J14_PolyA, OCL063.CR_I03_PolyA, OCL063.CR_D07_PolyA, OCL011.C21_D05_PolyA, OCL018.C21_G18_PolyA, OCL011.C21_G04, OCL018.CR_G18_PolyA, OCL011.CR_D05_PolyA, OCL011.CR_G04_PolyA, OCL0220.CR_C04_PolyA, OCL…	no	Contig4816_PolyA	-	-	-	-	-	-	-	-	-	-	-	-	-	-	-	-	-	-	-	ns	ns	up in culture	0.02	no
259	GCLVSC_97	R	1017003	1017430	no	MPB023.C21_G14, MPB025.C21_P18_PolyA, MPB025.C21_H02_PolyA, MPB034.C21_B24_PolyA	no	Contig324_PolyA	peroxisomal membrane protein (Pex13), putative [Talaromyces stipitatus ATCC 10500]	Talaromyces stipitatus ATCC 10500	8.76e-24	peroxisomal membrane protein (Pex13), putative [Penicillium marneffei ATCC 18224] &gt;gi|210067998|gb|EEA22090.1| peroxisomal membrane protein (Pex13), putative [Penicillium marneffei ATCC 18224]	Penicillium marneffei ATCC 18224	2.55e-23	IPR011511,	IPR011511 Variant SH3 !!!	-	-	-	-	peroxin-13	01140 Cellular Processes	01151 Transport and Catabolism	04146 Peroxisome [PATH:ko04146]	-	-	K13344	ns	ns	ns	ns	no
260	GCLVSC_97	R	1019760	1020123	no	OCL027.C21_H10_PolyA, OCL027.CR_H10_PolyA	no	Contig3328_PolyA	-	-	-	-	-	-	-	-	-	-	-	-	-	-	-	-	-	-	-	ns	ns	ns	ns	no
261	GCLVSC_97	R	1026601	1027486	262	OCL0218.CR_K07, OCL0218.C21_K07	no	OCL0218.C21_K07	-	-	-	-	-	-	-	-	-	-	-	-	-	-	-	-	-	-	-	ns	ns	ns	ns	no
262	GCLVSC_97	F	1026859	1027837	261	OCL034.C21_F14_PolyA, OCL034.CR_F14_PolyA, OCL022.C21_B11, OCL022.CR_B11_PolyA	no	Contig2660_PolyA	hypothetical protein FG02984.1 [Gibberella zeae PH-1]	Gibberella zeae PH-1	2.48e-64	SAM dependent methyltransferase, putative [Aspergillus flavus NRRL3357] &gt;gi|220688661|gb|EED45013.1| SAM dependent methyltransferase, putative [Aspergillus flavus NRRL3357]	Aspergillus flavus NRRL3357	1.04e-46	-	-	-	-	-	-	-	-	-	-	-	-	-	ns	ns	ns	ns	no
263	GCLVSC_97	F	1028248	1030052	no	OCL016.CR_A17, OCL016.C21_A17, OCL015.C21_I12, OCL0210.C21_D10, OCL0218.C21_H09, OCL037.C21_O07, OCL0210.CR_D10_PolyA, OCL015.CR_I12_PolyA, OCL0218.CR_H09_PolyA	no	OCL016.CR_A17_PolyA	ankyrin repeat-containing protein, putative [Aspergillus flavus NRRL3357] &gt;gi|220693636|gb|EED49981.1| ankyrin repeat-containing protein, putative [Aspergillus flavus NRRL3357]	Aspergillus flavus NRRL3357	1.22e-28	F-box domain and ankyrin repeat protein [Aspergillus fumigatus Af293] &gt;gi|66844803|gb|EAL85140.1| F-box domain and ankyrin repeat protein [Aspergillus fumigatus Af293]	Aspergillus fumigatus Af293	3.57e-12	IPR002110,	IPR002110 Ankyrin !!!	-	-	-	-	-	-	-	-	-	-	-	ns	ns	ns	ns	no
264	GCLVSC_97	R	1036327	1038364	no	OCL011.C21_N20, OCL011.CR_N20_PolyA, OCL047.C21_P04_PolyA, OCL047.CR_P04_PolyA, OCL028.CR_B16_PolyA, OCL028.C21_B16, OCL027.C21_A24, OCL027.CR_A24_PolyA	yes	Contig801_PolyA	-	-	-	-	-	-	-	-	-	-	-	-	-	-	-	-	-	-	-	ns	ns	ns	ns	no
265	GCLVSC_97	R	1040683	1040936	no	OCL0210.CR_M14_PolyA, OCL0210.C21_M14_PolyA	no	Contig1622_PolyA	-	-	-	-	-	-	-	-	-	-	-	-	-	-	-	-	-	-	-	ns	ns	ns	ns	no
266	GCLVSC_97	R	1061662	1063525	no	OCL031.C21_O19, OCL033.C21_F02, OCL0412.C21_P02, OCL026.C21_J12, OCL0412.CR_P02_PolyA, OCL033.CR_F02_PolyA, OCL036.C21_N08_PolyA, OCL036.CR_N08_PolyA, OCL031.CR_O19_PolyA, OCL026.CR_J12_PolyA	no	Contig3746_PolyA	Pc13g13230 [Penicillium chrysogenum Wisconsin 54-1255]	Penicillium chrysogenum Wisconsin 54-1255	6.33e-48	GabA permease [Ajellomyces capsulatus G186AR]	Ajellomyces capsulatus G186AR	8.89e-26	-	-	-	-	-	-	-	-	-	-	-	-	-	ns	ns	ns	ns	no
267	GCLVSC_97	F	1064050	1064986	268	OCL029.C21_O15_PolyA, OCL029.CR_O15_PolyA, OCL051.C21_L08_PolyA, OCL051.CR_L08_PolyA, OCL027.C21_G17_PolyA, OCL027.CR_G17_PolyA, OCL038.C21_N14, OCL038.CR_N14_PolyA	no	Contig5236_PolyA	predicted protein [Magnaporthe grisea 70-15] &gt;gi|145018995|gb|EDK03274.1| predicted protein [Magnaporthe grisea 70-15]	Magnaporthe grisea 70-15	3.89e-21	LSM domain-containing protein [Ajellomyces capsulatus G186AR]	Ajellomyces capsulatus G186AR	4.16e-15	IPR001163,	IPR001163 Like-Sm ribonucleoprotein, core !!!	-	-	-	-	-	-	-	-	-	-	-	ns	ns	ns	ns	no
268	GCLVSC_97	R	1064050	1066598	267	OCL018.C21_J09, OCL036.C21_I05, OCL018.CR_J09_PolyA, OCL036.C21_F04, OCL036.CR_F04_PolyA, OCL034.C21_B11_PolyA, OCL034.CR_B11_PolyA, OCL011.CR_A14_PolyA, OCL027.C21_P20_PolyA, OCL027.CR_P20_PolyA, OCL064.CR_H15_PolyA, OCL064.C21_H15_PolyA, OCL011.C21_A14	yes	Contig1366_PolyA	sphingolipid long chain base sensory protein, putative [Magnaporthe grisea 70-15] &gt;gi|145018996|gb|EDK03275.1| sphingolipid long chain base sensory protein, putative [Magnaporthe grisea 70-15]	Magnaporthe grisea 70-15	1.59e-149	sphingolipid long chain base-responsive protein LSP1 [Neurospora crassa OR74A] &gt;gi|28926843|gb|EAA35806.1| sphingolipid long chain base-responsive protein LSP1 [Neurospora crassa OR74A]	Neurospora crassa OR74A	4.62e-149	-	-	-	-	-	-	-	-	-	-	-	-	-	ns	ns	ns	ns	no
269	GCLVSC_97	R	1081774	1082570	no	MPB012.C21_D21_PolyA, MPB013.C21_D14_PolyA, MPB025.C21_L10_PolyA	no	Contig57_PolyA	thymine dioxygenase [Neurospora crassa OR74A] &gt;gi|28918397|gb|EAA28071.1| thymine dioxygenase [Neurospora crassa OR74A]	Neurospora crassa OR74A	8.05e-98	oxidoreductase [Ajellomyces capsulatus G186AR]	Ajellomyces capsulatus G186AR	2.51e-83	IPR005123,	IPR005123 Oxoglutarate/iron-dependent oxygenase !!!	GO:0016491,	-	GO:0016491 oxidoreductase activity !!!	-	-	-	-	-	-	-	-	ns	ns	ns	ns	no
270	GCLVSC_97	F	1083302	1084087	no	MPB034.C21_H08	no	MPB034.C21_H08_PolyA	-	-	-	-	-	-	-	-	-	-	-	-	-	-	-	-	-	-	-	ns	ns	ns	ns	no
271	GCLVSC_97	R	1090497	1092265	no	OCL023.C21_N09_PolyA, OCL023.CR_N09_PolyA, OCL013.CR_A01_PolyA, OCL012.CR_N05_PolyA, OCL016.CR_D19_PolyA, OCL016.C21_D19_PolyA, OCL012.C21_N05_PolyA, OCL013.C21_A01_PolyA, OCL0218.C21_C10_PolyA, OCL0218.CR_C10_PolyA, OCL0411.C21_P12, OCL087.CR_B09_PolyA, OCL087.C21_B09	yes	Contig3051_PolyA	hypothetical protein CHGG_03045 [Chaetomium globosum CBS 148.51] &gt;gi|88183642|gb|EAQ91110.1| hypothetical protein CHGG_03045 [Chaetomium globosum CBS 148.51]	Chaetomium globosum CBS 148.51	2.26e-23	mitochondrial cytochrome c oxidase assembly factor [Paracoccidioides brasiliensis]	Paracoccidioides brasiliensis	1.13e-14	-	-	-	-	-	-	-	-	-	-	-	-	-	ns	ns	ns	ns	no
272	GCLVSC_97	R	1092385	1094784	no	OCL016.CR_M08_PolyA, OCL042.CR_M08_PolyA, OCL016.C21_M08, OCL042.C21_M08	no	Contig1227_PolyA	hypothetical protein FG06923.1 [Gibberella zeae PH-1] &gt;gi|110816421|sp|Q4I785|SMP3_GIBZE RecName: Full=GPI mannosyltransferase 4; AltName: Full=GPI mannosyltransferase IV; Short=GPI-MT-IV	Gibberella zeae PH-1	6.07e-118	GPI mannosyltransferase 4 [Pyrenophora tritici-repentis Pt-1C-BFP] &gt;gi|187973020|gb|EDU40519.1| GPI mannosyltransferase 4 [Pyrenophora tritici-repentis Pt-1C-BFP]	Pyrenophora tritici-repentis Pt-1C-BFP	1.37e-77	IPR005599,	IPR005599 Alg9-like mannosyltransferase !!!	GO:0006506, GO:0031227,	GO:0006506 GPI anchor biosynthetic process !!!	-	GO:0031227 intrinsic to endoplasmic reticulum membrane !!!	phosphatidylinositol glycan, class Z [EC:2.4.1.-]	01100 Metabolism	01107 Glycan Biosynthesis and Metabolism	00563 Glycosylphosphatidylinositol(GPI)-anchor biosynthesis [PATH:ko00563]; 01003 Glycosyltransferases [BR:ko01003]	2. Transferases	glycosyltransferase	K08098	ns	ns	ns	ns	no
273	GCLVSC_97	F	1095464	1097252	no	OCL035.C21_O11, OCL089.C21_O10, OCL035.CR_O11, OCL0412.C21_D21_PolyA, OCL0412.CR_D21_PolyA, OCL037.C21_G18, OCL0212.C21_D22, OCL051.C21_A10, OCL054.C21_A15, OCL088.C21_A05, OCL037.CR_G18_PolyA, OCL051.C21_E06_PolyA, OCL088.CR_A05_PolyA, OCL0211.C21_H19_PolyA, OCL0211.CR_H19_PolyA, OCL054.CR_A15_PolyA, OCL051.CR_A10_PolyA, MPB012.C21_C08_PolyA, MPB013.C21_P22_PolyA, OCL051.CR_E06_PolyA, MPB041.C21…	yes	Contig4419_PolyA	SCF complex subunit Skp1 [Fusarium oxysporum f. sp. lycopersici]	Fusarium oxysporum f. sp. lycopersici	1.2e-56	SCF complex subunit Skp1 [Sclerotinia sclerotiorum 1980] &gt;gi|154691402|gb|EDN91140.1| SCF complex subunit Skp1 [Sclerotinia sclerotiorum 1980]	Sclerotinia sclerotiorum 1980	2.35e-52	IPR016072, IPR016073,	IPR016072 SKP1 component, dimerisation !!! IPR016073 SKP1 component, POZ !!!	GO:0006511,	GO:0006511 ubiquitin-dependent protein catabolic process !!!	-	-	S-phase kinase-associated protein 1	01120 Genetic Information Processing; 01130 Environmental Information Processing; 01140 Cellular Processes	01123 Folding, Sorting and Degradation; 01124 Replication and Repair; 01132 Signal Transduction; 01142 Cell Growth and Death	04120 Ubiquitin mediated proteolysis [PATH:ko04120]; 04121 Ubiquitin system [BR:ko04121]; 03036 Chromosome [BR:ko03036]; 04310 Wnt signaling pathway [PATH:ko04310]; 04350 TGF-beta signaling pathway [PATH:ko04350]; 04110 Cell cycle [PATH:ko04110]; 04111 Cell cycle - yeast [PATH:ko04111]; 04114 Oocyte meiosis [PATH:ko04114]	-	ubiquitination	K03094	ns	ns	ns	ns	no
274	GCLVSC_97	R	1097354	1098167	no	OCL053.C21_D19, OCL086.CR_F12_PolyA, OCL087.CR_O01_PolyA, OCL038.CR_E04_PolyA, OCL0217.CR_J17_PolyA, OCL0214.CR_G02_PolyA, OCL0211.CR_K08_PolyA, MPB034.C21_P01_PolyA, OCL0211.C21_K08_PolyA, MPB012.C21_H10_PolyA, MPB043.C21_I23_PolyA, OCL0217.C21_J17_PolyA, OCL038.C21_E04_PolyA, OCL0214.C21_G02_PolyA, OCL086.C21_F12_PolyA, OCL023.C21_D19_PolyA, OCL023.CR_D19_PolyA, OCL087.C21_O01_PolyA, OCL0215.C2…	no	Contig2180_PolyA	ribosomal protein L39e, putative [Talaromyces stipitatus ATCC 10500]	Talaromyces stipitatus ATCC 10500	3.58e-23	ribosomal protein L39 [Magnaporthe grisea 70-15] &gt;gi|154284081|ref|XP_001542836.1| ribosomal protein L39 [Ajellomyces capsulatus NAm1] &gt;gi|145010785|gb|EDJ95441.1| ribosomal protein L39 [Magnaporthe grisea 70-15] &gt;gi|150411016|gb|EDN06404.1| ribosomal protein L39 [Ajellomyces capsulatus NAm1]	Ajellomyces capsulatus NAm1	6.11e-23	IPR000077,	IPR000077 Ribosomal protein L39e !!!	GO:0003735, GO:0005622, GO:0005840, GO:0006412,	GO:0006412 translation !!!	GO:0003735 structural constituent of ribosome !!!	GO:0005622 intracellular !!! GO:0005840 ribosome !!!	large subunit ribosomal protein L39e	01120 Genetic Information Processing	01122 Translation	03010 Ribosome [PATH:ko03010]; 03011 Ribosome [BR:ko03011]	-	ribosomal protein	K02924	ns	ns	ns	ns	no
275	GCLVSC_97	F	1098576	1099553	no	OCL0221.C21_G11, OCL0411.C21_B04, OCL0216.C21_O16, OCL029.C21_F02, OCL032.C21_L20, OCL014.C21_F17, OCL032.CR_L20_PolyA, OCL0210.C21_B23_PolyA, OCL0210.CR_B23_PolyA, OCL0216.CR_O16_PolyA, OCL014.CR_F17_PolyA, OCL0221.CR_G11_PolyA, OCL029.CR_F02_PolyA, OCL046.CR_C16_PolyA, OCL046.C21_C16_PolyA, OCL0411.CR_B04_PolyA	no	OCL0221.C21_G11	ADP-ribosylation factor 1 [Neurospora crassa OR74A] &gt;gi|28920413|gb|EAA29781.1| ADP-ribosylation factor 1 [Neurospora crassa OR74A]	Neurospora crassa OR74A	2.82e-90	ADP-ribosylation factor-like protein 1 [Botryotinia fuckeliana B05.10] &gt;gi|150854710|gb|EDN29902.1| ADP-ribosylation factor-like protein 1 [Botryotinia fuckeliana B05.10]	Botryotinia fuckeliana B05.10	1.4e-89	IPR006689,	IPR006689 ARF/SAR superfamily !!!	GO:0005525,	-	GO:0005525 GTP binding !!!	-	ADP-ribosylation factor-like 1	01130 Environmental Information Processing	01133 Signaling Molecules and Interaction	04031 GTP-binding proteins [BR:ko04031]	-	G-protein	K07942	ns	ns	ns	ns	no
276	GCLVSC_97	F	1101397	1102698	no	OCL0213.C21_A17, OCL013.C21_G23, OCL0213.CR_A17_PolyA, OCL013.CR_G23_PolyA, MPB023.C21_F13_PolyA, OCL048.C21_L06_PolyA	yes	Contig1888_PolyA	peroxisomal catalase [Sclerotinia sclerotiorum 1980] &gt;gi|154691406|gb|EDN91144.1| peroxisomal catalase [Sclerotinia sclerotiorum 1980]	Sclerotinia sclerotiorum 1980	3.56e-151	peroxisomal catalase [Paracoccidioides brasiliensis Pb18]	Paracoccidioides brasiliensis Pb18	1.95e-149	IPR010582, IPR018028,	IPR010582 Catalase-related immune responsive !!! IPR018028 Catalase related subgroup !!!	GO:0004096, GO:0005506, GO:0006979, GO:0020037,	GO:0006979 response to oxidative stress !!!	GO:0004096 catalase activity !!! GO:0005506 iron ion binding !!! GO:0020037 heme binding !!!	-	catalase [EC:1.11.1.6]	01100 Metabolism; 01140 Cellular Processes	01102 Energy Metabolism; 01105 Amino Acid Metabolism; 01151 Transport and Catabolism	00680 Methane metabolism [PATH:ko00680]; 00380 Tryptophan metabolism [PATH:ko00380]; 04146 Peroxisome [PATH:ko04146]	1. Oxidoreductases	-	K03781	ns	ns	ns	ns	no
277	GCLVSC_97	R	1104894	1105992	278	OCL041.C21_E03_PolyA, OCL064.CR_M23_PolyA, OCL064.C21_M23, OCL047.C21_I05, OCL084.C21_E23, OCL026.C21_J15_PolyA, OCL031.C21_L01, OCL017.C21_D22_PolyA, OCL026.CR_J15_PolyA, OCL017.CR_D22_PolyA, OCL047.CR_I05_PolyA, OCL084.CR_E23_PolyA, OCL031.CR_L01_PolyA	yes	Contig5778_PolyA	-	-	-	-	-	-	-	-	-	-	-	-	-	-	-	-	-	-	-	ns	ns	ns	ns	no
278	GCLVSC_97	F	1105371	1105981	277	OCL041.CR_E03	no	OCL041.CR_E03_PolyA	-	-	-	-	-	-	-	-	-	-	-	-	-	-	-	-	-	-	-	ns	ns	ns	ns	LPPE
279	GCLVSC_97	F	1106290	1107825	280	MPB023.C21_K09_PolyA, MPB021.C21_D03_PolyA, MPB023.C21_K20_PolyA, MPB023.C21_B18_PolyA	yes	Contig244_PolyA	hypothetical protein FG07304.1 [Gibberella zeae PH-1]	Gibberella zeae PH-1	7.61e-49	protein tyrosine phosphatase [Pyrenophora tritici-repentis Pt-1C-BFP] &gt;gi|187983196|gb|EDU48684.1| protein tyrosine phosphatase [Pyrenophora tritici-repentis Pt-1C-BFP]	Pyrenophora tritici-repentis Pt-1C-BFP	3.1e-34	IPR007482,	IPR007482 Protein-tyrosine phosphatase-like, PTPLA !!!	-	-	-	-	3-hydroxy acyl-CoA dehydratase [EC:4.2.1.-]	01100 Metabolism	01103 Lipid Metabolism	01040 Biosynthesis of unsaturated fatty acids [PATH:ko01040]; 01004 Lipid biosynthesis proteins [BR:ko01004]	4. Lyases	lipid biosynthesis	K10703	ns	ns	ns	ns	no
280	GCLVSC_97	R	1107126	1107654	279	MPB023.C21_P05	no	MPB023.C21_P05_PolyA	unnamed protein product [Podospora anserina] &gt;gi|170943127|emb|CAP68780.1| unnamed protein product [Podospora anserina]	Podospora anserina	7.39e-12	-	-	-	-	-	-	-	-	-	-	-	-	-	-	-	-	ns	ns	ns	ns	no
281	GCLVSC_97	R	1113105	1114414	no	OCL051.C21_C09, OCL0216.C21_O05, OCL014.C21_G08, OCL033.C21_M01, OCL035.C21_H21, OCL0410.C21_F13, OCL012.C21_G24, OCL047.C21_P09, OCL047.CR_P09_PolyA, OCL026.C21_D17, OCL0410.CR_F13_PolyA, OCL054.C21_M18, OCL033.CR_M01_PolyA, OCL048.C21_P13, OCL048.CR_P13_PolyA, OCL012.CR_G24_PolyA, OCL035.CR_H21_PolyA, OCL051.CR_C09_PolyA, OCL014.CR_G08_PolyA, OCL054.CR_M18_PolyA, OCL026.CR_D17_PolyA, OCL064.C21…	no	Contig1030_PolyA	unnamed protein product [Podospora anserina] &gt;gi|170943208|emb|CAP68861.1| unnamed protein product [Podospora anserina]	Podospora anserina	8.6e-36	-	-	-	-	-	-	-	-	-	-	-	-	-	-	-	-	ns	ns	ns	ns	no
282	GCLVSC_97	F	1115129	1116099	no	OCL064.CR_D07, OCL0212.C21_C03, OCL026.C21_A09, OCL045.C21_O13, OCL064.C21_D07, OCL0214.C21_H21, OCL028.C21_K20, OCL0212.CR_C03_PolyA, MPB041.C21_G08_PolyA, OCL026.CR_A09_PolyA, OCL028.CR_K20_PolyA, OCL0214.CR_H21_PolyA, OCL045.CR_O13_PolyA	no	Contig1791_PolyA	-	-	-	-	-	-	-	-	-	-	-	-	-	-	-	-	-	-	-	ns	ns	ns	ns	no
283	GCLVSC_97	F	1122326	1123352	284	OCL029.C21_K14_PolyA, OCL029.CR_K14_PolyA	no	Contig3575_PolyA	-	-	-	-	-	-	-	-	-	-	-	-	-	-	-	-	-	-	-	ns	ns	ns	ns	no
284	GCLVSC_97	R	1123015	1124191	283	MPB044.C21_A07_PolyA, OCL0212.CR_M04_PolyA, OCL029.CR_C13_PolyA, OCL016.CR_M11_PolyA, OCL0213.CR_D21_PolyA, OCL036.CR_B03_PolyA, OCL0211.C21_F04, OCL0213.C21_D21, OCL0211.CR_F04_PolyA, OCL016.C21_M11, OCL0212.C21_M04, OCL036.C21_B03, OCL029.C21_C13	no	Contig1694_PolyA	hypothetical protein FG05762.1 [Gibberella zeae PH-1]	Gibberella zeae PH-1	4.95e-74	short-chain dehydrogenase, putative [Talaromyces stipitatus ATCC 10500]	Talaromyces stipitatus ATCC 10500	1.07e-68	IPR002198,	IPR002198 Short-chain dehydrogenase/reductase SDR !!!	GO:0008152, GO:0016491,	GO:0008152 metabolic process !!!	GO:0016491 oxidoreductase activity !!!	-	-	-	-	-	-	-	-	ns	ns	ns	ns	no
285	GCLVSC_97	R	1124838	1125810	no	OCL029.C21_F10, OCL083.C21_K01_PolyA, OCL083.CR_K01_PolyA, OCL0218.C21_J14, OCL0218.CR_J14_PolyA, OCL029.CR_F10_PolyA	no	Contig3538_PolyA	-	-	-	-	-	-	-	-	-	-	-	-	-	-	-	-	-	-	-	ns	ns	ns	ns	no
286	GCLVSC_97	F	1125993	1127594	no	OCL017.C21_P13, OCL0218.C21_D03, OCL012.C21_C02, OCL0411.C21_A09, OCL0411.CR_A09_PolyA, OCL012.CR_C02_PolyA, OCL0218.CR_D03_PolyA, OCL017.CR_P13_PolyA	no	Contig1304_PolyA	conserved hypothetical protein [Ajellomyces capsulatus G186AR]	Ajellomyces capsulatus G186AR	5.26e-25	uracil-DNA glycosylase [Uncinocarpus reesii 1704]	Uncinocarpus reesii 1704	1.69e-23	-	-	-	-	-	-	-	-	-	-	-	-	-	ns	ns	ns	ns	no
287	GCLVSC_97	F	1131644	1132581	no	OCL0211.C21_A08_PolyA, OCL0217.C21_H11, OCL0220.C21_J11, OCL0410.C21_M13_PolyA, OCL064.C21_L24_PolyA, OCL0211.CR_A08_PolyA, OCL0410.CR_M13_PolyA, OCL064.CR_L24_PolyA, OCL0221.C21_I10, OCL0221.CR_I10_PolyA, OCL0220.CR_J11_PolyA, OCL0217.CR_H11_PolyA, MPB044.C21_C02_PolyA, OCL0218.C21_P07_PolyA, OCL0218.CR_P07_PolyA, OCL062.C21_G10_PolyA, OCL062.CR_G10_PolyA	no	Contig1658_PolyA	-	-	-	-	-	-	-	-	-	-	-	-	-	-	-	-	-	-	-	ns	ns	ns	ns	no
288	GCLVSC_97	R	1134252	1135023	no	OCL022.C21_P08, OCL022.CR_P08_PolyA, OCL0217.C21_A12_PolyA, OCL0217.CR_A12_PolyA, OCL0214.C21_J12_PolyA, OCL0214.CR_J12_PolyA	no	Contig2762_PolyA	-	-	-	-	-	-	-	-	-	-	-	-	-	-	-	-	-	-	-	ns	ns	ns	ns	no
289	GCLVSC_97	F	1135087	1136161	no	MPB025.C21_M08	no	MPB025.C21_M08_PolyA	hypothetical protein CHGG_03048 [Chaetomium globosum CBS 148.51] &gt;gi|88183645|gb|EAQ91113.1| hypothetical protein CHGG_03048 [Chaetomium globosum CBS 148.51]	Chaetomium globosum CBS 148.51	5.33e-34	-	-	-	-	-	-	-	-	-	-	-	-	-	-	-	-	ns	ns	ns	ns	no
290	GCLVSC_97	R	1137987	1139050	no	OCL045.C21_P01, OCL041.C21_H04, OCL045.CR_P01_PolyA	no	Contig4855_PolyA	-	-	-	-	-	-	-	-	-	-	-	-	-	-	-	-	-	-	-	ns	ns	ns	ns	LPPE
291	GCLVSC_97	R	1139675	1141494	no	OCL054.C21_P10, OCL0213.C21_D13, OCL016.C21_F23, OCL035.C21_A02, OCL089.C21_J18, OCL038.C21_I17, OCL038.CR_I17_PolyA, OCL027.C21_E17, OCL0217.C21_H03, OCL0214.C21_J07, OCL035.CR_A02_PolyA, OCL018.CR_L15_PolyA, OCL0214.CR_J07_PolyA, OCL018.C21_L15_PolyA, OCL016.CR_F23_PolyA, OCL0217.CR_H03_PolyA, OCL089.CR_J18_PolyA, OCL027.CR_E17_PolyA, OCL054.CR_P10_PolyA, MPB024.C21_B07_PolyA	no	Contig1195_PolyA	hypothetical protein MGG_06484 [Magnaporthe grisea 70-15] &gt;gi|145016091|gb|EDK00581.1| hypothetical protein MGG_06484 [Magnaporthe grisea 70-15]	Magnaporthe grisea 70-15	2.42e-29	-	-	-	-	-	-	-	-	-	-	-	-	-	-	-	-	ns	ns	ns	ns	no
292	GCLVSC_97	F	1148537	1151208	no	OCL033.C21_C14, OCL033.CR_C14, OCL062.C21_F17_PolyA, OCL062.CR_F17_PolyA	no	OCL033.C21_C14	-	-	-	-	-	-	-	-	-	-	-	-	-	-	-	-	-	-	-	ns	ns	ns	ns	no
293	GCLVSC_97	F	1155197	1157111	no	OCL047.C21_D01, OCL047.CR_D01_PolyA, OCL0410.C21_F14_PolyA, OCL0410.CR_F14_PolyA, OCL033.CR_C23_PolyA	yes	Contig4958_PolyA	RecName: Full=Peptidyl-prolyl cis-trans isomerase PIN4; Short=PPIase PIN4; AltName: Full=Parvulin PIN4	RecName: Full=Peptidyl-prolyl cis-trans isomerase PIN4; Short=PPIase PIN4; AltName: Full=Parvulin PIN4	1.96e-25	peptidyl-prolyl cis-trans isomerase [Penicillium marneffei ATCC 18224] &gt;gi|210073506|gb|EEA27593.1| peptidyl-prolyl cis-trans isomerase [Penicillium marneffei ATCC 18224]	Penicillium marneffei ATCC 18224	1.66e-24	IPR000297,	IPR000297 Peptidyl-prolyl cis-trans isomerase, PpiC-type !!!	GO:0016853,	-	GO:0016853 isomerase activity !!!	-	peptidyl-prolyl cis-trans isomerase NIMA-interacting 4 [EC:5.2.1.8]	01120 Genetic Information Processing	01123 Folding, Sorting and Degradation	03110 Chaperones and folding catalysts [BR:ko03110]	5. Isomerases	chaperone	K09579	ns	ns	ns	ns	LPPE
294	GCLVSC_97	R	1157828	1158589	no	OCL033.C21_C23	no	OCL033.C21_C23	-	-	-	-	-	-	-	-	-	-	-	-	-	-	-	-	-	-	-	ns	ns	ns	ns	LPPE
295	GCLVSC_97	R	1162124	1164295	no	OCL014.C21_P15, OCL063.C21_M10, OCL014.CR_P15_PolyA, OCL063.CR_M10_PolyA	no	OCL014.C21_P15	unnamed protein product [Podospora anserina] &gt;gi|170943346|emb|CAP68999.1| unnamed protein product [Podospora anserina]	Podospora anserina	5.4e-98	SNF2-family ATP dependent chromatin remodeling factor snf21 [Neurospora crassa OR74A] &gt;gi|28918214|gb|EAA27892.1| SNF2-family ATP dependent chromatin remodeling factor snf21 [Neurospora crassa OR74A]	Neurospora crassa OR74A	9.2e-98	IPR001650,	IPR001650 DNA/RNA helicase, C-terminal !!!	GO:0003676, GO:0004386, GO:0005524,	-	GO:0003676 nucleic acid binding !!! GO:0004386 helicase activity !!! GO:0005524 ATP binding !!!	-	ATP-dependent helicase STH1/SNF2 [EC:3.6.1.-]	01120 Genetic Information Processing	01124 Replication and Repair	03036 Chromosome [BR:ko03036]	3. Hydrolases	-	K11786	ns	ns	ns	ns	no
296	GCLVSC_97	R	1170151	1171475	no	OCL0215.CR_P06_PolyA, OCL0215.C21_P06, MPB013.C21_M22_PolyA, OCL045.CR_N16_PolyA, OCL045.C21_N16_PolyA, OCL037.C21_M23_PolyA, OCL037.CR_M23_PolyA	yes	Contig2216_PolyA	hypothetical protein MGG_06386 [Magnaporthe grisea 70-15] &gt;gi|145016206|gb|EDK00696.1| hypothetical protein MGG_06386 [Magnaporthe grisea 70-15]	Magnaporthe grisea 70-15	1.91e-107	-	-	-	-	-	-	-	-	-	-	-	-	-	-	-	-	ns	ns	ns	ns	no
297	GCLVSC_97	R	1175469	1175991	no	OCL041.C21_I17_PolyA, OCL041.CR_I17_PolyA	no	Contig4158_PolyA	hypothetical protein An16g00450 [Aspergillus niger] &gt;gi|134082896|emb|CAK42726.1| unnamed protein product [Aspergillus niger]	Aspergillus niger	5.51e-28	-	-	-	IPR006992,	IPR006992 Amidohydrolase 2 !!!	GO:0003824, GO:0008152,	GO:0008152 metabolic process !!!	GO:0003824 catalytic activity !!!	-	-	-	-	-	-	-	-	ns	ns	ns	ns	LPPE
298	GCLVSC_97	R	1181255	1183297	no	OCL051.CR_I14, OCL051.C21_I14	no	OCL051.CR_I14_PolyA	-	-	-	-	-	-	-	-	-	-	-	-	-	-	-	-	-	-	-	ns	ns	ns	ns	no
299	GCLVSC_97	R	1184860	1185684	no	MPB032.C21_H07_PolyA, MPB034.C21_D09_PolyA	no	Contig512_PolyA	unnamed protein product [Podospora anserina] &gt;gi|170943423|emb|CAP69076.1| unnamed protein product [Podospora anserina]	Podospora anserina	2.88e-29	heat shock protein [Ajellomyces capsulatus G186AR]	Ajellomyces capsulatus G186AR	8.4e-21	-	-	-	-	-	-	-	-	-	-	-	-	-	ns	ns	ns	ns	no
300	GCLVSC_97	R	1190467	1192158	no	OCL044.C21_G08, OCL036.C21_O11, MPB031.C21_N14_PolyA, OCL036.CR_O11_PolyA, OCL044.CR_G08_PolyA, MPB011.C21_J23_PolyA, MPB013.C21_E11_PolyA, MPB043.C21_P10_PolyA	no	Contig4703_PolyA	hypothetical protein BC1G_14960 [Botryotinia fuckeliana B05.10] &gt;gi|150846568|gb|EDN21761.1| hypothetical protein BC1G_14960 [Botryotinia fuckeliana B05.10]	Botryotinia fuckeliana B05.10	4.93e-42	-	-	-	-	-	-	-	-	-	-	-	-	-	-	-	-	ns	ns	ns	ns	no
301	GCLVSC_97	R	1192339	1193390	no	OCL0219.C21_I01_PolyA, OCL0219.CR_I01_PolyA, OCL0219.C21_H20, OCL018.C21_B11_PolyA, OCL018.CR_C14_PolyA, OCL031.CR_P14_PolyA, MPB022.C21_C18_PolyA, OCL031.CR_C06_PolyA, OCL053.CR_J07_PolyA, OCL036.CR_J03_PolyA, OCL031.C21_P14_PolyA, OCL036.C21_J03_PolyA, OCL036.C21_I20_PolyA, OCL031.C21_C06_PolyA, OCL018.C21_C14_PolyA, OCL018.CR_B11_PolyA, OCL036.CR_I20_PolyA, OCL033.C21_G20, OCL037.CR_N22_PolyA,…	no	Contig4873_PolyA	40S ribosomal protein S12 [Botryotinia fuckeliana B05.10] &gt;gi|156064117|ref|XP_001597980.1| 40S ribosomal protein S12 [Sclerotinia sclerotiorum 1980] &gt;gi|150857625|gb|EDN32817.1| 40S ribosomal protein S12 [Botryotinia fuckeliana B05.10] &gt;gi|154690928|gb|EDN90666.1| 40S ribosomal protein S12 [Sclerotinia sclerotiorum 1980]	Sclerotinia sclerotiorum 1980	2.87e-72	40S ribosomal S12 protein [Magnaporthe grisea 70-15] &gt;gi|145016098|gb|EDK00588.1| 40S ribosomal S12 protein [Magnaporthe grisea 70-15]	Magnaporthe grisea 70-15	4.15e-71	IPR004038,	IPR004038 Ribosomal protein L7Ae/L30e/S12e/Gadd45 !!!	-	-	-	-	small subunit ribosomal protein S12e	01120 Genetic Information Processing	01122 Translation	03010 Ribosome [PATH:ko03010]; 03011 Ribosome [BR:ko03011]	-	ribosomal protein	K02951	ns	ns	up in culture	0.03	no
302	GCLVSC_97	F	1193615	1194792	no	OCL038.CR_I02, OCL036.C21_L12, OCL014.C21_P03, OCL026.C21_M01, OCL026.CR_M01_PolyA, OCL014.CR_P03_PolyA, OCL0216.C21_G08_PolyA, OCL0216.CR_G08_PolyA, OCL035.C21_P09, OCL038.C21_F09_PolyA, OCL038.CR_F09_PolyA, OCL088.C21_A20_PolyA, OCL088.CR_A20_PolyA, OCL032.CR_K11_PolyA, OCL027.C21_K23, OCL038.C21_I02, OCL032.C21_K11_PolyA, OCL085.C21_N17, OCL027.CR_K23_PolyA	no	Contig2258_PolyA	40S ribosomal protein S22 [Magnaporthe grisea 70-15] &gt;gi|59802898|gb|AAX07659.1| 40S ribosomal protein S22-like protein [Magnaporthe grisea] &gt;gi|145016099|gb|EDK00589.1| 40S ribosomal protein S22 [Magnaporthe grisea 70-15]	Magnaporthe grisea 70-15	1.3e-63	40S ribosomal protein S22 [Neurospora crassa OR74A] &gt;gi|54036399|sp|Q7RV75|RS22_NEUCR RecName: Full=40S ribosomal protein S22 &gt;gi|28918412|gb|EAA28086.1| 40S ribosomal protein S22 [Neurospora crassa OR74A]	Neurospora crassa OR74A	1.7e-63	IPR000630,	IPR000630 Ribosomal protein S8 !!!	GO:0003735, GO:0005622, GO:0005840, GO:0006412,	GO:0006412 translation !!!	GO:0003735 structural constituent of ribosome !!!	GO:0005622 intracellular !!! GO:0005840 ribosome !!!	small subunit ribosomal protein S15Ae	01120 Genetic Information Processing	01122 Translation	03010 Ribosome [PATH:ko03010]; 03011 Ribosome [BR:ko03011]	-	ribosomal protein	K02957	ns	ns	ns	ns	no
303	GCLVSC_97	R	1195025	1196262	no	OCL0218.C21_A09, OCL0218.CR_A09_PolyA	no	Contig2433_PolyA	hypothetical protein CHGG_08542 [Chaetomium globosum CBS 148.51] &gt;gi|88177060|gb|EAQ84528.1| hypothetical protein CHGG_08542 [Chaetomium globosum CBS 148.51]	Chaetomium globosum CBS 148.51	6.62e-69	AAA family ATPase, putative [Neosartorya fischeri NRRL 181] &gt;gi|119405464|gb|EAW15415.1| AAA family ATPase, putative [Neosartorya fischeri NRRL 181]	Neosartorya fischeri NRRL 181	2.01e-33	-	-	-	-	-	-	-	-	-	-	-	-	-	ns	ns	ns	ns	no
304	GCLVSC_97	F	1204049	1204867	no	MPB025.C21_F14	no	MPB025.C21_F14_PolyA	hypothetical protein SS1G_00068 [Sclerotinia sclerotiorum 1980] &gt;gi|154690930|gb|EDN90668.1| hypothetical protein SS1G_00068 [Sclerotinia sclerotiorum 1980]	Sclerotinia sclerotiorum 1980	7.47e-55	capsule-associated protein CAP1, putative [Talaromyces stipitatus ATCC 10500]	Talaromyces stipitatus ATCC 10500	1.84e-45	-	-	-	-	-	-	-	-	-	-	-	-	-	ns	ns	ns	ns	no
305	GCLVSC_97	R	1204896	1206710	no	OCL085.C21_C02, MPB021.C21_G11, OCL085.CR_C02_PolyA	no	OCL085.C21_C02	hypothetical protein NCU06446 [Neurospora crassa OR74A] &gt;gi|28918427|gb|EAA28101.1| predicted protein [Neurospora crassa OR74A]	Neurospora crassa OR74A	2.65e-58	RNA polymerase II associated Paf1 complex (predicted) [Schizosaccharomyces pombe] &gt;gi|74625822|sp|Q9US06|PAF1_SCHPO RecName: Full=RNA polymerase II-associated protein 1 homolog &gt;gi|6692010|emb|CAB65804.1| RNA polymerase II associated Paf1 complex (predicted) [Schizosaccharomyces pombe]	Schizosaccharomyces pombe	1.17e-13	IPR007133,	IPR007133 RNA polymerase II-associated, Paf1 !!!	-	-	-	-	-	-	-	-	-	-	-	ns	ns	ns	ns	no
306	GCLVSC_97	R	1206891	1208301	no	OCL089.C21_G14, OCL014.C21_P04, OCL087.C21_E23, OCL089.C21_P03, OCL048.C21_D19, OCL014.CR_P04_PolyA, OCL087.CR_E23_PolyA, OCL089.CR_G14_PolyA, OCL048.CR_D19_PolyA, OCL089.CR_P03_PolyA	no	Contig6259_PolyA	hypothetical protein MGG_06273 [Magnaporthe grisea 70-15] &gt;gi|145016330|gb|EDK00820.1| hypothetical protein MGG_06273 [Magnaporthe grisea 70-15]	Magnaporthe grisea 70-15	6.64e-85	RER1 protein [Botryotinia fuckeliana B05.10] &gt;gi|150848250|gb|EDN23443.1| RER1 protein [Botryotinia fuckeliana B05.10]	Botryotinia fuckeliana B05.10	2.89e-80	IPR004932,	IPR004932 Retrieval of early ER protein Rer1 !!!	GO:0016021,	-	-	GO:0016021 integral to membrane !!!	-	-	-	-	-	-	-	ns	ns	ns	ns	no
307	GCLVSC_97	F	1208968	1210242	no	MPB021.C21_H03_PolyA, OCL011.C21_N12, OCL011.CR_N12_PolyA	no	Contig177_PolyA	hypothetical protein MGG_12868 [Magnaporthe grisea 70-15] &gt;gi|145016331|gb|EDK00821.1| hypothetical protein MGG_12868 [Magnaporthe grisea 70-15]	Magnaporthe grisea 70-15	3.52e-95	enoyl-CoA hydratase, mitochondrial precursor [Neurospora crassa OR74A] &gt;gi|28918429|gb|EAA28103.1| enoyl-CoA hydratase, mitochondrial precursor [Neurospora crassa OR74A]	Neurospora crassa OR74A	1.43e-88	IPR001753,	IPR001753 Crotonase, core !!!	GO:0003824, GO:0008152,	GO:0008152 metabolic process !!!	GO:0003824 catalytic activity !!!	-	enoyl-CoA hydratase [EC:4.2.1.17]	01100 Metabolism	01101 Carbohydrate Metabolism; 01103 Lipid Metabolism; 01105 Amino Acid Metabolism; 01106 Metabolism of Other Amino Acids; 01110 Biosynthesis of Secondary Metabolites; 01111 Xenobiotics Biodegradation and Metabolism	00640 Propanoate metabolism [PATH:ko00640]; 00650 Butanoate metabolism [PATH:ko00650]; 00071 Fatty acid metabolism [PATH:ko00071]; 00280 Valine, leucine and isoleucine degradation [PATH:ko00280]; 00310 Lysine degradation [PATH:ko00310]; 00380 Tryptophan metabolism [PATH:ko00380]; 00410 beta-Alanine metabolism [PATH:ko00410]; 00903 Limonene and pinene degradation [PATH:ko00903]; 00930 Caprolactam …	4. Lyases	-	K01692	ns	ns	ns	ns	no
308	GCLVSC_97	R	1214552	1215379	no	MPB033.C21_K19_PolyA, MPB024.C21_A02_PolyA	no	Contig471_PolyA	hypothetical protein MGG_06467 [Magnaporthe grisea 70-15] &gt;gi|145016113|gb|EDK00603.1| hypothetical protein MGG_06467 [Magnaporthe grisea 70-15]	Magnaporthe grisea 70-15	7.66e-22	-	-	-	-	-	-	-	-	-	-	-	-	-	-	-	-	ns	ns	ns	ns	no
309	GCLVSC_97	F	1216808	1217803	no	MPB042.C21_E12_PolyA, MPB043.C21_M02_PolyA, MPB041.C21_K05_PolyA, MPB012.C21_N12_PolyA	no	Contig682_PolyA	hypothetical protein MGG_06468 [Magnaporthe grisea 70-15] &gt;gi|145016112|gb|EDK00602.1| hypothetical protein MGG_06468 [Magnaporthe grisea 70-15]	Magnaporthe grisea 70-15	2.25e-36	mitochondrial ribosomal protein, putative [Penicillium marneffei ATCC 18224] &gt;gi|210070225|gb|EEA24315.1| mitochondrial ribosomal protein, putative [Penicillium marneffei ATCC 18224]	Penicillium marneffei ATCC 18224	5.04e-20	IPR001857,	IPR001857 Ribosomal protein L19 !!!	GO:0003735, GO:0005622, GO:0005840, GO:0006412,	GO:0006412 translation !!!	GO:0003735 structural constituent of ribosome !!!	GO:0005622 intracellular !!! GO:0005840 ribosome !!!	-	-	-	-	-	-	-	ns	ns	ns	ns	no
310	GCLVSC_97	R	1222689	1224682	no	OCL0212.C21_M02, OCL0212.CR_M02_PolyA, OCL048.C21_B04, OCL022.C21_D09, OCL022.CR_D09_PolyA, OCL048.CR_B04_PolyA	no	Contig1859_PolyA	DNA repair helicase RAD25 [Neurospora crassa OR74A] &gt;gi|28918419|gb|EAA28093.1| DNA repair helicase RAD25 [Neurospora crassa OR74A]	Neurospora crassa OR74A	0	DNA repair helicase RAD25 [Uncinocarpus reesii 1704]	Uncinocarpus reesii 1704	0	IPR001650, IPR006935,	IPR001650 DNA/RNA helicase, C-terminal !!! IPR006935 Restriction endonuclease, type I, R subunit/Type III, Res subunit !!!	GO:0003676, GO:0004386, GO:0005524, GO:0003677, GO:0016787,	-	GO:0003676 nucleic acid binding !!! GO:0004386 helicase activity !!! GO:0005524 ATP binding !!! GO:0003677 DNA binding !!! GO:0016787 hydrolase activity !!!	-	DNA excision repair protein ERCC-3 [EC:3.6.1.-]	01120 Genetic Information Processing	01124 Replication and Repair	03420 Nucleotide excision repair [PATH:ko03420]; 03400 DNA repair and recombination proteins [BR:ko03400]	3. Hydrolases	-	K10843	ns	ns	ns	ns	no
311	GCLVSC_97	F	1226096	1226736	312	OCL044.C21_A11_PolyA, OCL0211.CR_D05_PolyA, OCL044.CR_A11_PolyA, OCL0211.C21_D05_PolyA	no	Contig4670_PolyA	unnamed protein product [Podospora anserina] &gt;gi|170943384|emb|CAP69037.1| unnamed protein product [Podospora anserina]	Podospora anserina	6.4e-47	zinc finger protein, putative [Aspergillus clavatus NRRL 1] &gt;gi|119404523|gb|EAW14899.1| zinc finger protein, putative [Aspergillus clavatus NRRL 1]	Aspergillus clavatus NRRL 1	4.29e-43	-	-	-	-	-	-	-	-	-	-	-	-	-	ns	ns	ns	ns	no
312	GCLVSC_97	R	1226724	1228219	311	OCL035.C21_O12, OCL0213.C21_A21, OCL026.C21_D19, OCL0411.C21_J17, OCL033.C21_G24, OCL0218.C21_D07, OCL011.C21_M19, OCL0216.C21_N20, OCL015.C21_E08, OCL0210.C21_G04, OCL049.C21_B12, OCL0213.CR_A21_PolyA, OCL011.CR_M19_PolyA, MPB044.C21_M07_PolyA, OCL026.CR_D19_PolyA, OCL035.CR_O12_PolyA, OCL0411.CR_J17_PolyA, OCL0218.CR_D07_PolyA, OCL033.CR_G24_PolyA, OCL046.C21_E06_PolyA, OCL046.CR_E06_PolyA, OCL…	no	Contig3903_PolyA	conserved hypothetical protein [Magnaporthe grisea 70-15] &gt;gi|145016108|gb|EDK00598.1| conserved hypothetical protein [Magnaporthe grisea 70-15]	Magnaporthe grisea 70-15	3.05e-130	proteasome component PRE6 [Neurospora crassa OR74A] &gt;gi|28918421|gb|EAA28095.1| proteasome component PRE6 [Neurospora crassa OR74A]	Neurospora crassa OR74A	3.16e-127	IPR000426, IPR001353,	IPR000426 Proteasome, alpha-subunit, conserved site !!! IPR001353 Proteasome, subunit alpha/beta !!!	GO:0004175, GO:0005839, GO:0006511, GO:0004298, GO:0051603,	GO:0006511 ubiquitin-dependent protein catabolic process !!! GO:0051603 proteolysis involved in cellular protein catabolic process !!!	GO:0004175 endopeptidase activity !!! GO:0004298 threonine-type endopeptidase activity !!!	GO:0005839 proteasome core complex !!!	20S proteasome subunit alpha 4 [EC:3.4.25.1]	01100 Metabolism; 01120 Genetic Information Processing	01112 Enzyme Families; 01123 Folding, Sorting and Degradation	01002 Peptidases [BR:ko01002]; 04121 Ubiquitin system [BR:ko04121]; 03050 Proteasome [PATH:ko03050]	3. Hydrolases	peptidase	K02731	ns	ns	ns	ns	no
313	GCLVSC_97	F	1228399	1230336	no	OCL018.C21_F15, OCL036.C21_D11, OCL018.CR_F15_PolyA, OCL036.CR_D11_PolyA	no	Contig1343_PolyA	D-lactate dehydrogenase 2, mitochondrial precursor [Neurospora crassa OR74A] &gt;gi|28918422|gb|EAA28096.1| D-lactate dehydrogenase 2, mitochondrial precursor [Neurospora crassa OR74A]	Neurospora crassa OR74A	3.66e-97	actin interacting protein 2 [Talaromyces stipitatus ATCC 10500]	Talaromyces stipitatus ATCC 10500	1.88e-93	IPR004113,	IPR004113 FAD-linked oxidase, C-terminal !!!	GO:0003824, GO:0050660,	-	GO:0003824 catalytic activity !!! GO:0050660 FAD binding !!!	-	D-lactate dehydrogenase (cytochrome) [EC:1.1.2.4]	01100 Metabolism	01101 Carbohydrate Metabolism	00620 Pyruvate metabolism [PATH:ko00620]	1. Oxidoreductases	-	K00102	ns	ns	ns	ns	no
314	GCLVSC_97	F	1230788	1232805	no	OCL0218.CR_E18_PolyA, OCL064.C21_A14, OCL014.C21_N14, OCL012.C21_O20, OCL0218.C21_E18, OCL017.C21_J06, OCL082.C21_J02, OCL064.CR_A14_PolyA, OCL014.CR_N14_PolyA, OCL012.CR_O20_PolyA, OCL023.CR_I06_PolyA, OCL082.CR_J02_PolyA, OCL0219.CR_J09_PolyA, OCL017.CR_J06_PolyA, OCL0219.C21_J09_PolyA, MPB023.C21_B19_PolyA	no	Contig1086_PolyA	unnamed protein product [Podospora anserina] &gt;gi|170944595|emb|CAP70706.1| unnamed protein product [Podospora anserina]	Podospora anserina	3.92e-176	succinyl-CoA ligase beta-chain [Neurospora crassa OR74A] &gt;gi|21264057|sp|Q9P567|SUCB_NEUCR RecName: Full=Probable succinyl-CoA ligase [GDP-forming] subunit beta, mitochondrial; AltName: Full=Succinyl-CoA synthetase beta chain; Short=SCS-beta; Flags: Precursor &gt;gi|7981341|emb|CAB92021.1| probable beta-succinyl CoA synthetase precursor [Neurospora crassa] &gt;gi|28924988|gb|EAA34077.1| succin…	Neurospora crassa OR74A	1.39e-173	IPR005811, IPR013650,	IPR005811 ATP-citrate lyase/succinyl-CoA ligase !!! IPR013650 ATP-grasp fold, succinyl-CoA synthetase-type !!!	GO:0003824, GO:0008152,	GO:0008152 metabolic process !!!	GO:0003824 catalytic activity !!!	-	succinyl-CoA synthetase beta subunit [EC:6.2.1.4 6.2.1.5]	01100 Metabolism	01101 Carbohydrate Metabolism	00020 Citrate cycle (TCA cycle) [PATH:ko00020]; 00640 Propanoate metabolism [PATH:ko00640]	6. Ligases	-	K01900	ns	ns	ns	ns	no
315	GCLVSC_97	R	1237767	1238893	no	OCL0217.C21_N09, OCL0217.CR_N09_PolyA, OCL028.C21_L16, OCL028.CR_L16_PolyA	no	Contig2410_PolyA	-	-	-	-	-	-	-	-	-	-	-	-	-	-	-	-	-	-	-	ns	ns	ns	ns	no
316	GCLVSC_97	R	1239212	1240333	no	OCL0217.C21_N24, OCL0214.C21_I01, OCL0214.CR_I01_PolyA, OCL0217.CR_N24_PolyA	no	Contig2415_PolyA	-	-	-	-	-	-	-	-	-	-	-	-	-	-	-	-	-	-	-	ns	ns	ns	ns	no
317	GCLVSC_97	F	1242124	1242781	no	OCL0411.C21_F17_PolyA, OCL0411.CR_F17_PolyA	no	Contig4331_PolyA	-	-	-	-	-	-	-	-	-	-	-	-	-	-	-	-	-	-	-	ns	ns	ns	ns	LPPE
318	GCLVSC_97	R	1251616	1252664	no	MPB031.C21_C22, MPB041.C21_A17_PolyA, MPB014.C21_M17_PolyA, MPB043.C21_E14_PolyA, OCL018.C21_M24, OCL018.CR_M24_PolyA	no	MPB031.C21_C22_PolyA	NADP-dependent glycerol dehydrogenase [Hypocrea jecorina]	Hypocrea jecorina	4.24e-82	aldehyde reductase (AKR1), putative [Neosartorya fischeri NRRL 181] &gt;gi|119406298|gb|EAW16249.1| aldehyde reductase (AKR1), putative [Neosartorya fischeri NRRL 181]	Neosartorya fischeri NRRL 181	1.01e-75	IPR001395,	IPR001395 Aldo/keto reductase !!!	GO:0016491, GO:0055114,	GO:0055114 oxidation reduction !!!	GO:0016491 oxidoreductase activity !!!	-	-	-	-	-	-	-	-	ns	ns	ns	ns	no
319	GCLVSC_97	R	1256059	1257874	no	OCL0219.C21_C08, OCL027.C21_K21, MPB012.C21_O07_PolyA, OCL027.CR_K21_PolyA, OCL0218.CR_L17_PolyA, OCL0412.C21_D24, OCL0218.C21_L17, OCL027.C21_M05, OCL027.CR_M05_PolyA, OCL0219.CR_C08_PolyA	no	Contig2548_PolyA	hypothetical protein MGG_00371 [Magnaporthe grisea 70-15] &gt;gi|145018738|gb|EDK03017.1| hypothetical protein MGG_00371 [Magnaporthe grisea 70-15]	Magnaporthe grisea 70-15	2.43e-132	cell division control protein Cdc25, putative [Penicillium marneffei ATCC 18224] &gt;gi|210074940|gb|EEA29027.1| cell division control protein Cdc25, putative [Penicillium marneffei ATCC 18224]	Penicillium marneffei ATCC 18224	1.58e-115	IPR001895,	IPR001895 Guanine-nucleotide dissociation stimulator CDC25 !!!	GO:0005085, GO:0005622, GO:0007264,	GO:0007264 small GTPase mediated signal transduction !!!	GO:0005085 guanyl-nucleotide exchange factor activity !!!	GO:0005622 intracellular !!!	-	-	-	-	-	-	-	ns	ns	ns	ns	no
320	GCLVSC_97	R	1264236	1265668	no	OCL034.C21_E20, OCL034.CR_E20_PolyA	no	Contig3797_PolyA	-	-	-	-	-	-	-	-	-	-	-	-	-	-	-	-	-	-	-	ns	ns	ns	ns	LPPE
321	GCLVSC_97	R	1266767	1267405	no	OCL049.C21_E16_PolyA, OCL049.CR_E16_PolyA	no	Contig5135_PolyA	-	-	-	-	-	-	-	-	-	-	-	-	-	-	-	-	-	-	-	ns	ns	ns	ns	LPPE
322	GCLVSC_97	F	1271642	1273927	no	OCL034.C21_K23, OCL0220.C21_O22, OCL0220.CR_O22_PolyA, OCL047.C21_E10_PolyA, OCL047.CR_E10_PolyA, OCL026.C21_I13, OCL048.C21_A18_PolyA, OCL048.CR_A18_PolyA, OCL026.CR_I13_PolyA, OCL034.CR_K23_PolyA	no	Contig3818_PolyA	hypothetical protein MGG_00373 [Magnaporthe grisea 70-15] &gt;gi|145018736|gb|EDK03015.1| hypothetical protein MGG_00373 [Magnaporthe grisea 70-15]	Magnaporthe grisea 70-15	0	C2H2 finger domain protein, putative [Aspergillus flavus NRRL3357] &gt;gi|220691374|gb|EED47722.1| C2H2 finger domain protein, putative [Aspergillus flavus NRRL3357]	Aspergillus flavus NRRL3357	1.24e-163	-	-	-	-	-	-	-	-	-	-	-	-	-	ns	ns	ns	ns	no
323	GCLVSC_97	R	1281928	1282775	no	MPB034.C21_C08, MPB031.C21_N16	no	MPB031.C21_N16_PolyA	-	-	-	-	-	-	-	-	-	-	-	-	-	-	-	-	-	-	-	ns	ns	ns	ns	no
324	GCLVSC_97	R	1283238	1284757	no	OCL022.CR_I11_PolyA, MPB014.C21_J17, MPB043.C21_N23, MPB013.C21_D02, OCL022.C21_I11	yes	Contig2765_PolyA	-	-	-	-	-	-	-	-	-	-	-	-	-	-	-	-	-	-	-	ns	ns	ns	ns	no
325	GCLVSC_97	F	1287091	1287687	no	OCL036.C21_B12	no	OCL036.C21_B12	-	-	-	-	-	-	-	-	-	-	-	-	-	-	-	-	-	-	-	ns	ns	ns	ns	LPPE
326	GCLVSC_97	R	1287747	1290927	no	OCL017.C21_G22, OCL038.C21_H21, OCL018.C21_M11, OCL053.C21_M08, OCL017.C21_M21, OCL0214.C21_N02, OCL018.CR_M11_PolyA, OCL028.C21_L19_PolyA, OCL028.CR_L19_PolyA, OCL038.CR_H21_PolyA, OCL0214.CR_N02_PolyA, OCL038.CR_L12_PolyA, OCL053.CR_M08_PolyA, OCL017.CR_M21_PolyA	no	Contig1269_PolyA	RecName: Full=Guanine nucleotide-binding protein subunit alpha &gt;gi|3514111|gb|AAC34129.1| G protein alpha subunit [Sporothrix schenckii] &gt;gi|3789870|gb|AAC67526.1| G protein alpha subunit [Sporothrix schenckii]	Sporothrix schenckii	0	guanine nucleotide-binding protein alpha subunit [Magnaporthe grisea 70-15] &gt;gi|148887376|sp|O13315|GPA1_MAGGR RecName: Full=Guanine nucleotide-binding protein subunit alpha &gt;gi|145018744|gb|EDK03023.1| guanine nucleotide-binding protein alpha subunit [Magnaporthe grisea 70-15]	Magnaporthe grisea 70-15	0	IPR001019,	IPR001019 Guanine nucleotide binding protein (G-protein), alpha subunit !!!	GO:0004871, GO:0007186, GO:0019001,	GO:0007186 G-protein coupled receptor protein signaling pathway !!!	GO:0004871 signal transducer activity !!! GO:0019001 guanyl nucleotide binding !!!	-	guanine nucleotide binding protein (G protein), alpha, other	01130 Environmental Information Processing	01133 Signaling Molecules and Interaction	04031 GTP-binding proteins [BR:ko04031]	-	G-protein	K04640	ns	ns	ns	ns	no
327	GCLVSC_97	F	1291615	1292840	no	OCL0219.C21_A22, OCL029.C21_D15, OCL0219.CR_A22_PolyA, OCL029.CR_D15_PolyA	no	Contig3526_PolyA	-	-	-	-	-	-	-	-	-	-	-	-	-	-	-	-	-	-	-	ns	ns	ns	ns	no
328	GCLVSC_97	R	1295187	1295918	no	OCL036.C21_N07_PolyA, OCL036.CR_N07_PolyA, MPB011.C21_E05_PolyA, OCL015.C21_N14_PolyA, OCL015.CR_N14_PolyA, OCL032.C21_O09, OCL014.CR_C12_PolyA, OCL014.C21_C12_PolyA	no	Contig3964_PolyA	unnamed protein product [Podospora anserina] &gt;gi|170943174|emb|CAP68827.1| unnamed protein product [Podospora anserina]	Podospora anserina	6.83e-29	UPF0327 protein YCL057C-A [Zygosaccharomyces rouxii]	Zygosaccharomyces rouxii	5.26e-13	IPR007512,	IPR007512 Protein of unknown function DUF543 !!!	-	-	-	-	-	-	-	-	-	-	-	ns	ns	ns	ns	no
329	GCLVSC_97	R	1300459	1301785	no	MPB021.C21_L10, OCL0217.C21_I13_PolyA, OCL0217.CR_I13_PolyA	no	MPB021.C21_L10_PolyA	hypothetical protein NCU00302 [Neurospora crassa OR74A] &gt;gi|166214990|sp|Q7RZR2|TSC10_NEUCR RecName: Full=3-ketodihydrosphingosine reductase tsc-10; AltName: Full=3-dehydrosphinganine reductase; AltName: Full=KDS reductase &gt;gi|157072370|gb|EAA28537.2| conserved hypothetical protein [Neurospora crassa OR74A]	Neurospora crassa OR74A	5.04e-81	3-ketodihydrosphingosine reductase , Tsc10 [Pyrenophora tritici-repentis Pt-1C-BFP] &gt;gi|187972673|gb|EDU40172.1| 3-ketodihydrosphingosine reductase , Tsc10 [Pyrenophora tritici-repentis Pt-1C-BFP]	Pyrenophora tritici-repentis Pt-1C-BFP	5.83e-45	-	-	-	-	-	-	-	-	-	-	-	-	-	ns	ns	ns	ns	no
330	GCLVSC_97	F	1302127	1303422	no	OCL089.C21_E13, OCL089.CR_E13_PolyA	no	Contig6223_PolyA	hypothetical protein FG05556.1 [Gibberella zeae PH-1]	Gibberella zeae PH-1	9.63e-48	Sas10/Utp3 family protein [Pyrenophora tritici-repentis Pt-1C-BFP] &gt;gi|187972674|gb|EDU40173.1| Sas10/Utp3 family protein [Pyrenophora tritici-repentis Pt-1C-BFP]	Pyrenophora tritici-repentis Pt-1C-BFP	4.2e-27	IPR007146,	IPR007146 Sas10/Utp3/C1D !!!	-	-	-	-	-	-	-	-	-	-	-	ns	ns	ns	ns	no
331	GCLVSC_97	F	1303687	1304131	no	OCL032.C21_N10_PolyA, OCL032.CR_N10_PolyA	no	Contig3705_PolyA	hypothetical protein MGG_00361 [Magnaporthe grisea 70-15] &gt;gi|145018749|gb|EDK03028.1| hypothetical protein MGG_00361 [Magnaporthe grisea 70-15]	Magnaporthe grisea 70-15	1.72e-22	Sas10/Utp3 family protein [Penicillium marneffei ATCC 18224] &gt;gi|210066361|gb|EEA20454.1| Sas10/Utp3 family protein [Penicillium marneffei ATCC 18224]	Penicillium marneffei ATCC 18224	4.23e-21	IPR018972,	IPR018972 Something about silencing protein 10 (Sas10), C-terminal !!!	GO:0005634, GO:0016458,	GO:0016458 gene silencing !!!	-	GO:0005634 nucleus !!!	-	-	-	-	-	-	-	ns	ns	ns	ns	LPPE
332	GCLVSC_97	R	1315610	1316613	no	OCL048.C21_M04_PolyA, OCL048.CR_M04_PolyA, OCL0411.C21_K19_PolyA, OCL0411.CR_K19_PolyA, OCL042.C21_G08_PolyA, OCL042.CR_G08_PolyA	no	Contig5085_PolyA	hypothetical protein MGG_06025 [Magnaporthe grisea 70-15] &gt;gi|145011699|gb|EDJ96355.1| hypothetical protein MGG_06025 [Magnaporthe grisea 70-15]	Magnaporthe grisea 70-15	2.13e-55	nuclear protein export protein Yrb2, putative [Aspergillus clavatus NRRL 1] &gt;gi|119403531|gb|EAW13948.1| nuclear protein export protein Yrb2, putative [Aspergillus clavatus NRRL 1]	Aspergillus clavatus NRRL 1	1.86e-51	IPR006977,	IPR006977 Yip1 domain !!!	-	-	-	-	-	-	-	-	-	-	-	ns	ns	ns	ns	LPPE
333	GCLVSC_97	F	1317057	1317662	334	OCL0410.C21_H20_PolyA, OCL0410.CR_H20_PolyA	no	Contig4260_PolyA	-	-	-	-	-	-	-	-	-	-	-	-	-	-	-	-	-	-	-	ns	ns	ns	ns	LPPE
334	GCLVSC_97	R	1317657	1318491	333	MPB011.C21_J06_PolyA, OCL043.C21_F20_PolyA, OCL064.CR_P02_PolyA, OCL043.CR_F20_PolyA, OCL064.C21_P02_PolyA	no	Contig28_PolyA	-	-	-	-	-	-	-	-	-	-	-	-	-	-	-	-	-	-	-	ns	ns	ns	ns	no
335	GCLVSC_97	R	1322674	1323465	no	OCL063.C21_P02, OCL042.C21_O11, OCL042.CR_O11_PolyA, MPB013.C21_G01_PolyA, MPB014.C21_B14_PolyA, MPB042.C21_H14_PolyA	no	Contig4569_PolyA	-	-	-	-	-	-	-	-	-	-	-	-	-	-	-	-	-	-	-	ns	ns	ns	ns	no
336	GCLVSC_97	R	1326311	1326635	no	OCL0411.C21_D14_PolyA, OCL0411.CR_D14_PolyA	no	Contig4320_PolyA	-	-	-	-	-	-	-	-	-	-	-	-	-	-	-	-	-	-	-	ns	ns	ns	ns	LPPE
337	GCLVSC_97	R	1328344	1329375	no	OCL013.C21_B24, OCL029.C21_I09, OCL029.CR_I09_PolyA, OCL064.C21_N10_PolyA, OCL064.CR_N10_PolyA, OCL013.CR_B24_PolyA	no	Contig925_PolyA	hypothetical protein CHGG_04840 [Chaetomium globosum CBS 148.51] &gt;gi|88180753|gb|EAQ88221.1| hypothetical protein CHGG_04840 [Chaetomium globosum CBS 148.51]	Chaetomium globosum CBS 148.51	6.02e-71	NADH-ubiquinone oxidoreductase 29.9 kDa subunit [Botryotinia fuckeliana B05.10] &gt;gi|150846588|gb|EDN21781.1| NADH-ubiquinone oxidoreductase 29.9 kDa subunit [Botryotinia fuckeliana B05.10]	Botryotinia fuckeliana B05.10	5.12e-54	IPR006806,	IPR006806 ETC complex I subunit !!!	GO:0005743, GO:0022904,	GO:0022904 respiratory electron transport chain !!!	-	GO:0005743 mitochondrial inner membrane !!!	NADH dehydrogenase (ubiquinone) 1 alpha subcomplex 5 [EC:1.6.5.3 1.6.99.3]	01100 Metabolism	01102 Energy Metabolism	00190 Oxidative phosphorylation [PATH:ko00190]	1. Oxidoreductases	-	K03949	ns	ns	ns	ns	no
338	GCLVSC_97	R	1329488	1330357	no	MPB034.C21_K24_PolyA, MPB031.C21_C18_PolyA, MPB023.C21_O16_PolyA, MPB024.C21_J17_PolyA, MPB034.C21_B23_PolyA, MPB032.C21_P12_PolyA, MPB034.C21_E14_PolyA, MPB021.C21_E12_PolyA, MPB022.C21_B09_PolyA, MPB025.C21_P21_PolyA, MPB033.C21_J15_PolyA, MPB032.C21_G08_PolyA, MPB025.C21_M09_PolyA, MPB021.C21_G01_PolyA, MPB042.C21_H01_PolyA, MPB023.C21_D21_PolyA, MPB042.C21_I15_PolyA, MPB013.C21_H14_PolyA, MPB…	no	Contig545_PolyA	hypothetical protein BC1G_09751 [Botryotinia fuckeliana B05.10] &gt;gi|150855525|gb|EDN30717.1| hypothetical protein BC1G_09751 [Botryotinia fuckeliana B05.10]	Botryotinia fuckeliana B05.10	6.56e-75	PBSP domain protein [Aspergillus clavatus NRRL 1] &gt;gi|119397130|gb|EAW07561.1| PBSP domain protein [Aspergillus clavatus NRRL 1]	Aspergillus clavatus NRRL 1	2.06e-44	IPR007541,	IPR007541 Plant Basic Secretory Protein !!!	-	-	-	-	-	-	-	-	-	-	-	ns	ns	ns	ns	no
339	GCLVSC_97	F	1340745	1341678	no	MPB044.C21_O05, MPB041.C21_E23, MPB042.C21_N16	no	Contig722	hypothetical protein MGG_04186 [Magnaporthe grisea 70-15] &gt;gi|145014923|gb|EDJ99491.1| hypothetical protein MGG_04186 [Magnaporthe grisea 70-15]	Magnaporthe grisea 70-15	5.92e-60	rho-type GTPase-activating protein 2 [Pyrenophora tritici-repentis Pt-1C-BFP] &gt;gi|187981388|gb|EDU48014.1| rho-type GTPase-activating protein 2 [Pyrenophora tritici-repentis Pt-1C-BFP]	Pyrenophora tritici-repentis Pt-1C-BFP	1.67e-54	IPR001781,	IPR001781 Zinc finger, LIM-type !!!	GO:0008270,	-	GO:0008270 zinc ion binding !!!	-	-	-	-	-	-	-	-	ns	ns	ns	ns	no
340	GCLVSC_97	F	1343761	1345563	no	OCL0213.C21_O13, OCL049.C21_C01, OCL0215.C21_A12, OCL049.CR_C01_PolyA, OCL041.C21_A17_PolyA, OCL041.CR_A17_PolyA, OCL0213.CR_O13_PolyA, OCL0215.CR_A12_PolyA	no	Contig1981_PolyA	hypothetical protein CHGG_04619 [Chaetomium globosum CBS 148.51] &gt;gi|88180532|gb|EAQ88000.1| hypothetical protein CHGG_04619 [Chaetomium globosum CBS 148.51]	Chaetomium globosum CBS 148.51	3.29e-126	Rho GTPase activator Rga, putative [Talaromyces stipitatus ATCC 10500]	Talaromyces stipitatus ATCC 10500	1.19e-67	IPR000198,	IPR000198 RhoGAP !!!	GO:0005622, GO:0007165,	GO:0007165 signal transduction !!!	-	GO:0005622 intracellular !!!	-	-	-	-	-	-	-	ns	ns	ns	ns	no
341	GCLVSC_97	R	1357538	1358247	no	OCL044.C21_M09_PolyA, OCL044.CR_M09_PolyA	no	Contig4740_PolyA	-	-	-	-	-	-	-	-	-	-	-	-	-	-	-	-	-	-	-	ns	ns	ns	ns	LPPE
342	GCLVSC_97	R	1363562	1364492	no	OCL0212.C21_L04, OCL063.C21_N23, OCL054.C21_B16, OCL029.C21_N16, OCL062.C21_G07, OCL027.C21_K08, OCL027.C21_N07, OCL027.CR_K08_PolyA, OCL029.CR_N16_PolyA, OCL062.CR_G07_PolyA, OCL0212.CR_L04_PolyA, OCL063.CR_N23_PolyA, OCL022.C21_B17_PolyA, OCL022.CR_B17_PolyA, OCL027.CR_N07_PolyA	no	Contig1850_PolyA	Pc22g08970 [Penicillium chrysogenum Wisconsin 54-1255]	Penicillium chrysogenum Wisconsin 54-1255	3.95e-20	-	-	-	-	-	-	-	-	-	K09702 DEFINITION hypothetical protein	-	-	-	-	-	K09702	ns	ns	ns	ns	no
343	GCLVSC_97	F	1377154	1379147	no	OCL028.C21_N10, OCL084.C21_A09, OCL028.CR_N10_PolyA, OCL084.CR_A09_PolyA	no	Contig3482	hypothetical protein An16g05970 [Aspergillus niger] &gt;gi|134083459|emb|CAK46937.1| unnamed protein product [Aspergillus niger]	Aspergillus niger	6.94e-63	UDP-glucoronosyl and UDP-glucosyl transferase, putative [Neosartorya fischeri NRRL 181] &gt;gi|119407582|gb|EAW17531.1| UDP-glucoronosyl and UDP-glucosyl transferase, putative [Neosartorya fischeri NRRL 181]	Neosartorya fischeri NRRL 181	5.88e-62	-	-	-	-	-	-	-	-	-	-	-	-	-	ns	ns	ns	ns	no
344	GCLVSC_97	F	1386864	1387953	no	OCL027.C21_I11, OCL027.CR_I11_PolyA	no	Contig3337_PolyA	hypothetical protein CHGG_01855 [Chaetomium globosum CBS 148.51] &gt;gi|88186152|gb|EAQ93620.1| hypothetical protein CHGG_01855 [Chaetomium globosum CBS 148.51]	Chaetomium globosum CBS 148.51	1.2e-37	FAD binding domain protein [Neosartorya fischeri NRRL 181] &gt;gi|119406711|gb|EAW16662.1| FAD binding domain protein [Neosartorya fischeri NRRL 181]	Neosartorya fischeri NRRL 181	8.59e-36	IPR006094,	IPR006094 FAD linked oxidase, N-terminal !!!	GO:0016491, GO:0050660,	-	GO:0016491 oxidoreductase activity !!! GO:0050660 FAD binding !!!	-	-	-	-	-	-	-	-	ns	ns	ns	ns	no
345	GCLVSC_97	F	1411928	1413142	no	OCL021.CR_H02, OCL064.C21_J08, OCL0210.C21_H09, OCL064.C21_M24, OCL021.C21_H02, OCL064.CR_J08_PolyA, OCL064.CR_M24_PolyA, OCL0210.CR_H09_PolyA	no	Contig5738_PolyA	thymidylate synthase [Penicillium marneffei ATCC 18224] &gt;gi|210071190|gb|EEA25279.1| thymidylate synthase [Penicillium marneffei ATCC 18224]	Penicillium marneffei ATCC 18224	3.23e-145	thymidylate synthase [Talaromyces stipitatus ATCC 10500]	Talaromyces stipitatus ATCC 10500	2.73e-144	IPR000398,	IPR000398 Thymidylate synthase, C-terminal !!!	GO:0004799, GO:0006231,	GO:0006231 dTMP biosynthetic process !!!	GO:0004799 thymidylate synthase activity !!!	-	thymidylate synthase [EC:2.1.1.45]	01100 Metabolism	01104 Nucleotide Metabolism; 01109 Metabolism of Cofactors and Vitamins	00240 Pyrimidine metabolism [PATH:ko00240]; 00670 One carbon pool by folate [PATH:ko00670]	2. Transferases	-	K00560	ns	ns	ns	ns	no
346	GCLVSC_97	R	1414278	1415492	no	OCL0412.C21_J14, OCL0412.CR_J14_PolyA	no	Contig4455_PolyA	hypothetical protein CHGG_01764 [Chaetomium globosum CBS 148.51] &gt;gi|88186061|gb|EAQ93529.1| hypothetical protein CHGG_01764 [Chaetomium globosum CBS 148.51]	Chaetomium globosum CBS 148.51	2.08e-34	HET domain protein [Aspergillus clavatus NRRL 1] &gt;gi|119403290|gb|EAW13708.1| HET domain protein [Aspergillus clavatus NRRL 1]	Aspergillus clavatus NRRL 1	2.01e-29	IPR010730,	IPR010730 Heterokaryon incompatibility !!!	-	-	-	-	-	-	-	-	-	-	-	ns	ns	ns	ns	LPPE
347	GCLVSC_97	R	1415519	1416651	no	OCL0217.C21_L22, OCL023.C21_J07, OCL029.C21_M04, OCL0214.C21_F12, OCL0220.C21_H05, OCL029.C21_B03, OCL0219.C21_O01, OCL061.C21_A22, OCL026.C21_J07, OCL026.C21_J08, OCL061.C21_B04, OCL028.C21_E15, OCL061.C21_P12, OCL041.C21_N12, OCL053.CR_D12_PolyA, OCL029.CR_M04_PolyA, OCL0214.CR_F12_PolyA, OCL0220.CR_H05_PolyA, OCL0217.CR_L22_PolyA, OCL061.CR_P12_PolyA, OCL061.CR_B04_PolyA, OCL0219.CR_O01_PolyA,…	yes	Contig2402_PolyA	YesU [Arthrobacter chlorophenolicus A6] &gt;gi|219860729|gb|ACL41071.1| YesU [Arthrobacter chlorophenolicus A6]	Arthrobacter chlorophenolicus A6	8.81e-55	YesU [Arthrobacter sp. FB24] &gt;gi|116611964|gb|ABK04688.1| YesU [Arthrobacter sp. FB24]	Arthrobacter sp. FB24	1.5e-54	IPR015305,	IPR015305 Protein of unknown function DUF1961 !!!	-	-	-	-	-	-	-	-	-	-	-	ns	ns	ns	ns	no
348	GCLVSC_97	F	1416930	1418690	no	OCL013.C21_K10, OCL013.CR_K10	no	OCL013.C21_K10	hypothetical protein FG00797.1 [Gibberella zeae PH-1]	Gibberella zeae PH-1	2.88e-74	photolyase [Fusarium oxysporum]	Fusarium oxysporum	2.44e-73	IPR006050,	IPR006050 DNA photolyase, N-terminal !!!	GO:0003913, GO:0006281,	GO:0006281 DNA repair !!!	GO:0003913 DNA photolyase activity !!!	-	deoxyribodipyrimidine photo-lyase [EC:4.1.99.3]	01120 Genetic Information Processing	01124 Replication and Repair	03400 DNA repair and recombination proteins [BR:ko03400]	4. Lyases	-	K01669	ns	ns	ns	ns	no
349	GCLVSC_97	R	1418948	1421105	no	OCL051.C21_I01, OCL054.C21_P09, OCL035.C21_O01, OCL034.C21_B10_PolyA, OCL034.CR_B10_PolyA, OCL035.CR_O01_PolyA, OCL054.CR_P09_PolyA, OCL051.CR_I01_PolyA	no	Contig5220_PolyA	Pc21g22520 [Penicillium chrysogenum Wisconsin 54-1255]	Penicillium chrysogenum Wisconsin 54-1255	1.02e-41	C2H2 type zinc finger domain protein [Neosartorya fischeri NRRL 181] &gt;gi|119409851|gb|EAW19798.1| C2H2 type zinc finger domain protein [Neosartorya fischeri NRRL 181]	Neosartorya fischeri NRRL 181	1.09e-35	IPR001138, IPR018869,	IPR001138 Fungal transcriptional regulatory protein, N-terminal !!! IPR018869 Protein of unknown function DUF2467 !!!	GO:0003700, GO:0005634, GO:0008270,	-	GO:0003700 transcription factor activity !!! GO:0008270 zinc ion binding !!!	GO:0005634 nucleus !!!	-	-	-	-	-	-	-	ns	ns	ns	ns	no
350	GCLVSC_97	F	1421601	1423615	no	OCL0410.CR_O03, OCL015.C21_E05, OCL032.C21_C20, OCL015.CR_E05_PolyA, OCL032.CR_C20_PolyA, OCL028.C21_K22_PolyA, OCL028.CR_K22_PolyA, OCL0410.C21_O03	no	Contig1163	hypothetical protein SS1G_12064 [Sclerotinia sclerotiorum 1980] &gt;gi|154696121|gb|EDN95859.1| hypothetical protein SS1G_12064 [Sclerotinia sclerotiorum 1980]	Sclerotinia sclerotiorum 1980	1.17e-98	lignostilbene-alpha,beta-dioxygenase isozyme III [Pyrenophora tritici-repentis Pt-1C-BFP] &gt;gi|187979823|gb|EDU46449.1| lignostilbene-alpha,beta-dioxygenase isozyme III [Pyrenophora tritici-repentis Pt-1C-BFP]	Pyrenophora tritici-repentis Pt-1C-BFP	1.31e-57	IPR004294,	IPR004294 Carotenoid oxygenase !!!	-	-	-	-	-	-	-	-	-	-	-	ns	ns	ns	ns	no
351	GCLVSC_97	R	1428423	1429329	no	OCL021.C21_I05, OCL021.CR_I05_PolyA, OCL046.C21_M17_PolyA, OCL046.CR_M17_PolyA	no	Contig1451_PolyA	unnamed protein product [Podospora anserina] &gt;gi|170942190|emb|CAP67842.1| unnamed protein product [Podospora anserina]	Podospora anserina	6.34e-11	-	-	-	-	-	-	-	-	-	-	-	-	-	-	-	-	ns	ns	ns	ns	no
352	GCLVSC_97	F	1430462	1430829	no	OCL064.C21_J15_PolyA, OCL064.CR_J15_PolyA	no	Contig5741_PolyA	-	-	-	-	-	-	-	-	-	-	-	-	-	-	-	-	-	-	-	ns	ns	ns	ns	no
353	GCLVSC_97	F	1431210	1431994	no	MPB023.C21_I20	no	MPB023.C21_I20_PolyA	hypothetical protein NCU08048 [Neurospora crassa OR74A] &gt;gi|39979174|emb|CAE85547.1| conserved hypothetical protein [Neurospora crassa] &gt;gi|157070193|gb|EAA33482.2| hypothetical protein NCU08048 [Neurospora crassa OR74A]	Neurospora crassa OR74A	2.54e-56	L-2-hydroxyglutarate dehydrogenase, mitochondrial precursor [Pyrenophora tritici-repentis Pt-1C-BFP] &gt;gi|187981291|gb|EDU47917.1| L-2-hydroxyglutarate dehydrogenase, mitochondrial precursor [Pyrenophora tritici-repentis Pt-1C-BFP]	Pyrenophora tritici-repentis Pt-1C-BFP	7.41e-48	IPR006076,	IPR006076 FAD dependent oxidoreductase !!!	GO:0016491,	-	GO:0016491 oxidoreductase activity !!!	-	histidinol-phosphate aminotransferase [EC:2.6.1.9]	01100 Metabolism	01105 Amino Acid Metabolism; 01110 Biosynthesis of Secondary Metabolites	00340 Histidine metabolism [PATH:ko00340]; 00350 Tyrosine metabolism [PATH:ko00350]; 00360 Phenylalanine metabolism [PATH:ko00360]; 00400 Phenylalanine, tyrosine and tryptophan biosynthesis [PATH:ko00400]; 00401 Novobiocin biosynthesis [PATH:ko00401]	2. Transferases	-	K00817	ns	ns	ns	ns	no
354	GCLVSC_97	R	1433968	1434675	no	OCL0216.C21_O23, OCL0216.CR_O23_PolyA	no	Contig2303_PolyA	hypothetical protein MGG_12167 [Magnaporthe grisea 70-15] &gt;gi|145014929|gb|EDJ99497.1| hypothetical protein MGG_12167 [Magnaporthe grisea 70-15]	Magnaporthe grisea 70-15	3.1e-50	WD domain containing protein [Pyrenophora tritici-repentis Pt-1C-BFP] &gt;gi|187977681|gb|EDU44307.1| WD domain containing protein [Pyrenophora tritici-repentis Pt-1C-BFP]	Pyrenophora tritici-repentis Pt-1C-BFP	6.96e-18	IPR019417,	IPR019417 Protein of unknown function DUF2415 !!!	-	-	-	-	-	-	-	-	-	-	-	ns	ns	ns	ns	no
355	GCLVSC_97	F	1436597	1439476	no	OCL083.C21_L11, OCL085.C21_B23, OCL054.C21_I24, OCL017.C21_C24, OCL014.C21_E18, OCL043.C21_I06, OCL047.C21_P01, OCL045.C21_O12, OCL042.C21_E21, OCL086.C21_G18, OCL088.C21_L02, OCL089.C21_P02, OCL043.CR_I06_PolyA, OCL014.CR_E18_PolyA, MPB022.C21_G07_PolyA, OCL084.CR_J08_PolyA, OCL086.CR_G18_PolyA, OCL042.CR_E21_PolyA, OCL088.CR_L02_PolyA, MPB022.C21_C21_PolyA, OCL045.CR_O12_PolyA, OCL047.CR_P01_Po…	no	Contig5940_PolyA	hypothetical protein MGG_04191 [Magnaporthe grisea 70-15] &gt;gi|59802821|gb|AAX07628.1| heat shock protein SSC1-like protein [Magnaporthe grisea] &gt;gi|145014928|gb|EDJ99496.1| hypothetical protein MGG_04191 [Magnaporthe grisea 70-15]	Magnaporthe grisea 70-15	0	heat shock 70 kDa protein, mitochondrial precursor [Neurospora crassa OR74A] &gt;gi|157071302|gb|EAA32517.2| heat shock 70 kDa protein, mitochondrial precursor [Neurospora crassa OR74A]	Neurospora crassa OR74A	0	IPR013126,	IPR013126 Heat shock protein 70 !!!	-	-	-	-	molecular chaperone DnaK	01120 Genetic Information Processing	01123 Folding, Sorting and Degradation	03110 Chaperones and folding catalysts [BR:ko03110]; 03018 RNA degradation [PATH:ko03018]	-	-	K04043	ns	ns	up in spores	0.05	no
356	GCLVSC_97	F	1445172	1446019	357	MPB033.C21_K13_PolyA, MPB031.C21_I20_PolyA	no	Contig469_PolyA	unnamed protein product [Podospora anserina] &gt;gi|170945265|emb|CAP71376.1| unnamed protein product [Podospora anserina]	Podospora anserina	1.2e-17	-	-	-	-	-	-	-	-	-	-	-	-	-	-	-	-	ns	ns	ns	ns	no
357	GCLVSC_97	R	1446005	1446473	356	OCL046.C21_A12_PolyA, OCL046.CR_A12_PolyA	no	Contig4865_PolyA	-	-	-	-	-	-	-	-	-	-	-	-	-	-	-	-	-	-	-	ns	ns	ns	ns	LPPE
358	GCLVSC_97	F	1455611	1456848	no	OCL0221.C21_I24_PolyA, OCL0221.CR_I24_PolyA, OCL061.CR_L13_PolyA	yes	Contig2930_PolyA	unnamed protein product [Podospora anserina] &gt;gi|170942391|emb|CAP68043.1| unnamed protein product [Podospora anserina]	Podospora anserina	2.69e-49	SURF-family protein [Ajellomyces capsulatus G186AR]	Ajellomyces capsulatus G186AR	6.62e-48	IPR002994,	IPR002994 Surfeit locus 1 !!!	-	-	-	-	-	-	-	-	-	-	-	ns	ns	ns	ns	no
359	GCLVSC_97	F	1458367	1459411	no	OCL0210.C21_P14, OCL0210.CR_P14_PolyA	no	Contig1651_PolyA	-	-	-	-	-	-	-	-	-	-	-	-	-	-	-	-	-	-	-	ns	ns	ns	ns	no
360	GCLVSC_97	F	1459766	1462514	no	OCL012.C21_O23, OCL0214.C21_H08, OCL054.C21_O07, OCL012.C21_K09, OCL012.C21_B05, OCL052.C21_J19, OCL089.C21_D11, OCL0214.CR_H08_PolyA, OCL052.CR_J19_PolyA, OCL089.CR_D11_PolyA, OCL047.C21_D03_PolyA, OCL047.CR_D03_PolyA, OCL012.CR_K09_PolyA, OCL089.CR_L23_PolyA, OCL028.C21_E24, OCL028.CR_E24_PolyA, OCL054.CR_O07_PolyA, OCL012.CR_B05_PolyA, OCL012.CR_O23_PolyA, OCL089.C21_L23, MPB043.C21_A18_PolyA	no	Contig6248_PolyA	RAC1 [Colletotrichum trifolii]	Colletotrichum trifolii	4.51e-105	RAC1 [Colletotrichum gloeosporioides f. sp. aeschynomene] &gt;gi|165881893|gb|ABY71214.1| RAC1 [Colletotrichum gloeosporioides f. sp. aeschynomene]	Colletotrichum gloeosporioides f. sp. aeschynomene	2.24e-104	IPR013753,	IPR013753 Ras !!!	-	-	-	-	Ras-related C3 botulinum toxin substrate 1	01130 Environmental Information Processing; 01140 Cellular Processes	01132 Signal Transduction; 01133 Signaling Molecules and Interaction; 01141 Cell Motility	04010 MAPK signaling pathway [PATH:ko04010]; 04310 Wnt signaling pathway [PATH:ko04310]; 04370 VEGF signaling pathway [PATH:ko04370]; 04031 GTP-binding proteins [BR:ko04031]; 04810 Regulation of actin cytoskeleton [PATH:ko04810]	-	G-protein	K04392	ns	ns	ns	ns	no
361	GCLVSC_97	R	1462602	1463427	no	OCL083.CR_I10	no	OCL083.CR_I10_PolyA	hypothetical protein MGG_12603 [Magnaporthe grisea 70-15] &gt;gi|145017463|gb|EDK01826.1| hypothetical protein MGG_12603 [Magnaporthe grisea 70-15]	Magnaporthe grisea 70-15	1.22e-52	replication regulator (predicted) [Schizosaccharomyces pombe 972h-] &gt;gi|74582900|sp|O94465|CMS1_SCHPO RecName: Full=Protein cms1 &gt;gi|4106684|emb|CAA22623.1| replication regulator (predicted) [Schizosaccharomyces pombe]	Schizosaccharomyces pombe	1.12e-13	-	-	-	-	-	-	-	-	-	-	-	-	-	ns	ns	ns	ns	no
362	GCLVSC_97	F	1464566	1466569	363	OCL012.C21_D09, OCL012.CR_D09_PolyA	no	Contig841_PolyA	hypothetical protein NCU02168 [Neurospora crassa OR74A] &gt;gi|157073603|gb|EAA35291.2| conserved hypothetical protein [Neurospora crassa OR74A]	Neurospora crassa OR74A	1.45e-67	PQ loop repeat protein [Neosartorya fischeri NRRL 181] &gt;gi|119407999|gb|EAW17948.1| PQ loop repeat protein [Neosartorya fischeri NRRL 181]	Neosartorya fischeri NRRL 181	1.45e-67	IPR006603,	IPR006603 Cystinosin/ERS1p repeat !!!	-	-	-	-	-	-	-	-	-	-	-	ns	ns	ns	ns	no
363	GCLVSC_97	R	1464908	1465899	362	OCL046.CR_D18, OCL046.C21_D18, OCL042.CR_G06_PolyA, OCL042.C21_G06_PolyA	no	Contig4875_PolyA	-	-	-	-	-	-	-	-	-	-	-	-	-	-	-	-	-	-	-	ns	ns	ns	ns	LPPE
364	GCLVSC_97	F	1469525	1471241	no	OCL064.C21_A07, OCL045.C21_N24, OCL0214.C21_O18, OCL0214.CR_O18_PolyA, OCL045.CR_N24_PolyA, OCL064.CR_A07_PolyA, OCL0411.C21_K02_PolyA, OCL0411.CR_K02_PolyA	no	Contig4850_PolyA	hypothetical protein FG08817.1 [Gibberella zeae PH-1]	Gibberella zeae PH-1	6.94e-83	krev-1 [Neurospora crassa]	Neurospora crassa	3.56e-79	IPR013753,	IPR013753 Ras !!!	-	-	-	-	-	-	-	-	-	-	-	ns	ns	ns	ns	no
365	GCLVSC_97	F	1471710	1473621	no	OCL054.C21_E20, OCL041.C21_K08, OCL042.C21_H05, OCL041.CR_K08_PolyA, OCL0214.C21_H02, OCL054.CR_E20_PolyA, OCL042.CR_H05_PolyA, OCL0214.CR_H02_PolyA, OCL034.CR_E01_PolyA, OCL034.C21_E01_PolyA, OCL049.C21_M02_PolyA, OCL049.CR_M02_PolyA, OCL041.CR_A05_PolyA, OCL041.C21_A05_PolyA, OCL022.C21_H07_PolyA, OCL0212.C21_M15_PolyA, OCL0212.CR_M15_PolyA, OCL022.CR_H07_PolyA	no	OCL054.C21_E20	-	-	-	-	-	-	-	-	-	-	-	-	-	-	-	-	-	-	-	ns	ns	ns	ns	no
366	GCLVSC_97	R	1473723	1473832	no	MPB014.C21_F15_PolyA, MPB014.C21_J01_PolyA, MPB034.C21_H13_PolyA	no	Contig135_PolyA	-	-	-	-	-	-	-	-	-	-	-	-	-	-	-	-	-	-	-	ns	ns	ns	ns	no
367	GCLVSC_97	F	1475583	1477054	368	OCL042.CR_C14, OCL041.CR_N20, OCL042.C21_C14, OCL089.C21_G18, OCL041.C21_N20_PolyA	no	Contig4504_PolyA	-	-	-	-	-	-	-	-	-	-	-	-	-	-	-	-	-	-	-	ns	ns	ns	ns	no
368	GCLVSC_97	R	1476245	1477471	367	OCL0213.CR_J19_PolyA, OCL0219.C21_A12, OCL0213.C21_J19, OCL084.C21_H14, OCL0212.C21_J23_PolyA, OCL0212.CR_J23_PolyA	no	Contig1947_PolyA	hypothetical protein MGG_02825 [Magnaporthe grisea 70-15] &gt;gi|149210205|ref|XP_001522477.1| hypothetical protein MGCH7_ch7g580 [Magnaporthe grisea 70-15] &gt;gi|86196535|gb|EAQ71173.1| hypothetical protein MGCH7_ch7g580 [Magnaporthe grisea 70-15] &gt;gi|145017361|gb|EDK01724.1| hypothetical protein MGG_02825 [Magnaporthe grisea 70-15]	Magnaporthe grisea 70-15	1.18e-76	short-chain dehydrogenase [Aspergillus clavatus NRRL 1] &gt;gi|119401810|gb|EAW12232.1| short-chain dehydrogenase [Aspergillus clavatus NRRL 1]	Aspergillus clavatus NRRL 1	2.46e-66	IPR002198,	IPR002198 Short-chain dehydrogenase/reductase SDR !!!	GO:0008152, GO:0016491,	GO:0008152 metabolic process !!!	GO:0016491 oxidoreductase activity !!!	-	-	-	-	-	-	-	-	ns	ns	ns	ns	no
369	GCLVSC_97	F	1477618	1479194	no	OCL0221.C21_H17, OCL0411.C21_J11, OCL0411.C21_M08, OCL0221.CR_H17_PolyA, OCL0411.CR_M08_PolyA, OCL0411.CR_J11_PolyA	no	Contig4357_PolyA	hypothetical protein CHGG_06528 [Chaetomium globosum CBS 148.51] &gt;gi|88182441|gb|EAQ89909.1| hypothetical protein CHGG_06528 [Chaetomium globosum CBS 148.51]	Chaetomium globosum CBS 148.51	4.37e-58	FAD dependent oxidoreductase [Pyrenophora tritici-repentis Pt-1C-BFP] &gt;gi|187985844|gb|EDU51332.1| FAD dependent oxidoreductase [Pyrenophora tritici-repentis Pt-1C-BFP]	Pyrenophora tritici-repentis Pt-1C-BFP	7e-48	IPR006076,	IPR006076 FAD dependent oxidoreductase !!!	GO:0016491,	-	GO:0016491 oxidoreductase activity !!!	-	-	-	-	-	-	-	-	ns	ns	ns	ns	no
370	GCLVSC_97	F	1479674	1480031	no	OCL042.C21_C11_PolyA, OCL042.CR_C11_PolyA	no	Contig4503_PolyA	-	-	-	-	-	-	-	-	-	-	-	-	-	-	-	-	-	-	-	ns	ns	ns	ns	LPPE
371	GCLVSC_97	F	1480112	1480485	no	OCL0213.C21_K14_PolyA, OCL0213.CR_K14_PolyA	no	Contig1955_PolyA	-	-	-	-	-	-	-	-	-	-	-	-	-	-	-	-	-	-	-	ns	ns	ns	ns	no
372	GCLVSC_97	F	1482326	1483550	no	OCL0212.C21_N12, MPB031.C21_G09_PolyA, OCL0212.CR_N12_PolyA, MPB023.C21_G15_PolyA	no	Contig1866_PolyA	hypothetical protein CHGG_06527 [Chaetomium globosum CBS 148.51] &gt;gi|88182440|gb|EAQ89908.1| hypothetical protein CHGG_06527 [Chaetomium globosum CBS 148.51]	Chaetomium globosum CBS 148.51	8.77e-104	ferric reductase [Pyrenophora tritici-repentis Pt-1C-BFP] &gt;gi|187982817|gb|EDU48305.1| ferric reductase [Pyrenophora tritici-repentis Pt-1C-BFP]	Pyrenophora tritici-repentis Pt-1C-BFP	4.58e-44	-	-	-	-	-	-	-	-	-	-	-	-	-	ns	ns	ns	ns	no
373	GCLVSC_97	F	1485254	1486184	no	MPB034.C21_J19_PolyA, OCL046.CR_P10_PolyA, OCL046.C21_P10_PolyA, MPB012.C21_P06_PolyA, MPB014.C21_D02_PolyA	no	Contig540_PolyA	2-isopropylmalate synthase [Neurospora crassa OR74A] &gt;gi|28926671|gb|EAA35639.1| 2-isopropylmalate synthase [Neurospora crassa OR74A] &gt;gi|38566890|emb|CAE76195.1| probable 2-isopropylmalalate synthase [Neurospora crassa]	Neurospora crassa	2.82e-86	2-isopropylmalate synthase [Aspergillus terreus NIH2624] &gt;gi|114197794|gb|EAU39494.1| 2-isopropylmalate synthase [Aspergillus terreus NIH2624]	Aspergillus terreus NIH2624	5e-67	IPR013709,	IPR013709 2-isopropylmalate synthase LeuA, allosteric (dimerisation) domain !!!	GO:0003852, GO:0009098,	GO:0009098 leucine biosynthetic process !!!	GO:0003852 2-isopropylmalate synthase activity !!!	-	2-isopropylmalate synthase [EC:2.3.3.13]	01100 Metabolism	01101 Carbohydrate Metabolism; 01105 Amino Acid Metabolism	00620 Pyruvate metabolism [PATH:ko00620]; 00290 Valine, leucine and isoleucine biosynthesis [PATH:ko00290]	2. Transferases	-	K01649	ns	ns	ns	ns	no
374	GCLVSC_97	R	1486253	1487766	no	OCL085.C21_F09, OCL089.C21_E11, OCL084.C21_L21, MPB011.C21_D06, OCL084.CR_L21_PolyA, MPB025.C21_I03_PolyA, OCL085.CR_F09_PolyA	no	Contig5988_PolyA	hypothetical protein FG11283.1 [Gibberella zeae PH-1]	Gibberella zeae PH-1	8.62e-22	-	-	-	-	-	-	-	-	-	-	-	-	-	-	-	-	ns	ns	ns	ns	no
375	GCLVSC_97	R	1487962	1489483	no	OCL013.C21_L17, OCL0215.C21_N06, OCL023.C21_J08, OCL023.CR_J08_PolyA, OCL0215.CR_N06_PolyA, OCL023.C21_G19_PolyA, OCL023.CR_G19_PolyA, OCL013.CR_L17_PolyA, OCL046.C21_M21_PolyA, OCL046.CR_M21_PolyA	no	Contig961_PolyA	hypothetical protein MGG_07110 [Magnaporthe grisea 70-15] &gt;gi|145019578|gb|EDK03806.1| hypothetical protein MGG_07110 [Magnaporthe grisea 70-15]	Magnaporthe grisea 70-15	2.09e-166	phosphatidylethanolamine N-methyltransferase [Paracoccidioides brasiliensis Pb18]	Paracoccidioides brasiliensis Pb18	9.78e-140	-	-	-	-	-	-	phosphatidylethanolamine N-methyltransferase [EC:2.1.1.17]	01100 Metabolism	01103 Lipid Metabolism	00564 Glycerophospholipid metabolism [PATH:ko00564]	2. Transferases	-	K00551	ns	ns	ns	ns	no
376	GCLVSC_97	R	1490305	1491120	no	OCL014.C21_D20	no	OCL014.C21_D20	hypothetical protein NCU08045 [Neurospora crassa OR74A] &gt;gi|28924326|gb|EAA33479.1| hypothetical protein NCU08045 [Neurospora crassa OR74A] &gt;gi|39979171|emb|CAE85544.1| related to phosphatidyl-ethanolamine N-methyltransferase [Neurospora crassa]	Neurospora crassa	2.45e-98	phosphatidylethanolamine methyltransferase [Aspergillus clavatus NRRL 1] &gt;gi|119404039|gb|EAW14456.1| phosphatidylethanolamine methyltransferase [Aspergillus clavatus NRRL 1]	Aspergillus clavatus NRRL 1	7.17e-82	-	-	-	-	-	-	phosphatidylethanolamine N-methyltransferase [EC:2.1.1.17]	01100 Metabolism	01103 Lipid Metabolism	00564 Glycerophospholipid metabolism [PATH:ko00564]	2. Transferases	-	K00551	ns	ns	ns	ns	no
377	GCLVSC_97	F	1502203	1502753	378	OCL022.C21_N12_PolyA, OCL022.CR_N12_PolyA	no	Contig2749_PolyA	hypothetical protein CHGG_06429 [Chaetomium globosum CBS 148.51] &gt;gi|88182342|gb|EAQ89810.1| hypothetical protein CHGG_06429 [Chaetomium globosum CBS 148.51]	Chaetomium globosum CBS 148.51	4.24e-27	glutamyl-tRNA amidotransferase, A subunit, putative [Aspergillus flavus NRRL3357] &gt;gi|220692498|gb|EED48844.1| glutamyl-tRNA amidotransferase, A subunit, putative [Aspergillus flavus NRRL3357]	Aspergillus flavus NRRL3357	2.18e-15	IPR000120,	IPR000120 Amidase !!!	-	-	-	-	aspartyl-tRNA(Asn)/glutamyl-tRNA (Gln) amidotransferase subunit A [EC:6.3.5.6 6.3.5.7]	01120 Genetic Information Processing	01122 Translation	00970 Aminoacyl-tRNA biosynthesis [PATH:ko00970]	6. Ligases	-	K02433	ns	ns	ns	ns	no
378	GCLVSC_97	R	1502745	1503930	377	OCL0220.CR_P07, OCL0220.C21_P07, OCL0217.C21_G15, OCL0220.C21_N15, OCL0217.CR_G15_PolyA, OCL0220.CR_N15_PolyA	no	Contig2362_PolyA	-	-	-	-	-	-	-	-	-	-	-	-	-	-	-	-	-	-	-	ns	ns	ns	ns	no
379	GCLVSC_97	F	1506906	1507940	380	OCL089.C21_P04_PolyA, OCL089.CR_P04_PolyA, MPB011.C21_D14_PolyA, OCL082.CR_B01_PolyA, MPB042.C21_B03_PolyA, MPB023.C21_N16_PolyA, OCL082.C21_B01_PolyA, MPB013.C21_F03_PolyA, MPB043.C21_D21_PolyA, MPB022.C21_I02_PolyA, MPB013.C21_C20_PolyA, MPB012.C21_L24_PolyA	no	Contig6260_PolyA	hypothetical protein NCU02154 [Neurospora crassa OR74A] &gt;gi|28926298|gb|EAA35277.1| conserved hypothetical protein [Neurospora crassa OR74A]	Neurospora crassa OR74A	1.03e-31	CHCH domain protein [Aspergillus fumigatus Af293] &gt;gi|66852606|gb|EAL92931.1| CHCH domain protein [Aspergillus fumigatus Af293] &gt;gi|159127983|gb|EDP53098.1| CHCH domain protein [Aspergillus fumigatus A1163]	Aspergillus fumigatus A1163	9.35e-25	-	-	-	-	-	-	K09945 DEFINITION hypothetical protein	-	-	-	-	-	K09945	ns	ns	ns	ns	no
380	GCLVSC_97	R	1507808	1509134	379	OCL0216.C21_I13, OCL0216.CR_I13_PolyA, MPB044.C21_J22_PolyA	no	Contig2271_PolyA	hypothetical protein MGG_03064 [Magnaporthe grisea 70-15] &gt;gi|145017084|gb|EDK01447.1| hypothetical protein MGG_03064 [Magnaporthe grisea 70-15]	Magnaporthe grisea 70-15	9.01e-120	Rho guanyl nucleotide exchange factor (Rom2), putative [Aspergillus fumigatus A1163]	Aspergillus fumigatus A1163	1.77e-99	IPR001180,	IPR001180 Citron-like !!!	GO:0005083,	-	GO:0005083 small GTPase regulator activity !!!	-	-	-	-	-	-	-	-	ns	ns	ns	ns	no
381	GCLVSC_97	F	1509721	1510487	no	MPB022.C21_P11	no	MPB022.C21_P11	-	-	-	-	-	-	-	-	-	-	-	-	-	-	-	-	-	-	-	ns	ns	ns	ns	no
382	GCLVSC_97	F	1514232	1515801	383	OCL016.C21_K09, OCL0214.C21_N18, OCL016.C21_D23, OCL088.C21_K23, OCL0214.CR_N18_PolyA, OCL016.CR_K09_PolyA, OCL088.CR_K23_PolyA, OCL016.CR_D23_PolyA	no	Contig1219_PolyA	conserved hypothetical protein [Chaetomium globosum CBS 148.51] &gt;gi|88182285|gb|EAQ89753.1| conserved hypothetical protein [Chaetomium globosum CBS 148.51]	Chaetomium globosum CBS 148.51	4.54e-67	vacuolar ATP synthase 16 kDa proteolipid subunit 2 [Neurospora crassa OR74A] &gt;gi|74626388|sp|Q9Y874|VATL2_NEUCR RecName: Full=V-type proton ATPase 16 kDa proteolipid subunit 2; Short=V-ATPase 16 kDa proteolipid subunit 2; AltName: Full=Vacuolar proton pump 16 kDa proteolipid subunit 2; AltName: Full=Proteolipid protein vma-11 &gt;gi|11968178|gb|AAD45120.2|AF162776_1 V-type ATPase subunit c&apo…	Neurospora crassa OR74A	7.74e-67	IPR002379,	IPR002379 ATPase, F0/V0 complex, subunit C !!!	GO:0015078, GO:0015986,	GO:0015986 ATP synthesis coupled proton transport !!!	GO:0015078 hydrogen ion transmembrane transporter activity !!!	-	V-type H+-transporting ATPase 16kDa proteolipid subunit [EC:3.6.3.14]	01100 Metabolism; 01140 Cellular Processes	01102 Energy Metabolism; 01151 Transport and Catabolism	00190 Oxidative phosphorylation [PATH:ko00190]; 04142 Lysosome [PATH:ko04142]	3. Hydrolases	-	K02155	ns	ns	ns	ns	no
383	GCLVSC_97	R	1515770	1516774	382	MPB021.C21_K09_PolyA, OCL044.C21_I14_PolyA, OCL044.CR_I14_PolyA	no	Contig183_PolyA	-	-	-	-	-	-	-	-	-	-	-	-	-	-	-	-	-	-	-	ns	ns	ns	ns	no
384	GCLVSC_97	R	1519198	1520513	no	OCL0218.C21_F14, OCL035.C21_K05, OCL037.C21_D03, OCL0212.C21_L13, OCL032.C21_L16, OCL0218.CR_F14_PolyA, OCL032.CR_L16_PolyA, OCL037.CR_D03_PolyA, OCL035.CR_K05_PolyA, OCL0212.CR_L13_PolyA	no	Contig2463_PolyA	protein sco1 [Neurospora crassa OR74A] &gt;gi|157071669|gb|EAA35347.2| protein sco1 [Neurospora crassa OR74A]	Neurospora crassa OR74A	8.96e-114	probable SCO1 protein precursor [Neurospora crassa]	Neurospora crassa	8.96e-114	IPR003782,	IPR003782 Copper chaperone SCO1/SenC !!!	-	-	-	-	K07152	-	-	-	-	-	K07152	ns	ns	ns	ns	no
385	GCLVSC_97	F	1522288	1523000	no	OCL0412.C21_F14_PolyA, OCL0412.CR_F14_PolyA	no	Contig4429_PolyA	-	-	-	-	-	-	-	-	-	-	-	-	-	-	-	-	-	-	-	ns	ns	ns	ns	LPPE
386	GCLVSC_97	F	1528606	1530332	no	OCL024.CR_C20, OCL024.C21_F16, OCL024.C21_C20, OCL048.C21_I01, OCL0210.C21_C10, OCL054.C21_B07, OCL024.CR_F16_PolyA, OCL054.CR_B07_PolyA, OCL048.CR_I01_PolyA, MPB024.C21_D14_PolyA, OCL0210.CR_C10_PolyA	no	Contig3101_PolyA	unnamed protein product [Podospora anserina] &gt;gi|170937615|emb|CAP62274.1| unnamed protein product [Podospora anserina]	Podospora anserina	0	methionine aminopeptidase 1 [Neurospora crassa OR74A] &gt;gi|28920673|gb|EAA30034.1| methionine aminopeptidase 1 [Neurospora crassa OR74A]	Neurospora crassa OR74A	1.13e-180	IPR000994,	IPR000994 Peptidase M24, structural domain !!!	GO:0009987,	GO:0009987 cellular process !!!	-	-	methionyl aminopeptidase [EC:3.4.11.18]	01100 Metabolism	01112 Enzyme Families	01002 Peptidases [BR:ko01002]	3. Hydrolases	peptidase	K01265	ns	ns	ns	ns	no
387	GCLVSC_97	F	1532018	1533196	no	OCL0219.C21_J16, OCL0219.CR_J16_PolyA, OCL048.C21_M14_PolyA, OCL048.CR_M14_PolyA, OCL0410.C21_B18_PolyA, OCL0410.CR_B18_PolyA	no	Contig2595_PolyA	unnamed protein product [Podospora anserina] &gt;gi|170943460|emb|CAP69113.1| unnamed protein product [Podospora anserina]	Podospora anserina	3.57e-77	integral membrane protein (Ptm1) [Pyrenophora tritici-repentis Pt-1C-BFP] &gt;gi|187982987|gb|EDU48475.1| integral membrane protein (Ptm1) [Pyrenophora tritici-repentis Pt-1C-BFP]	Pyrenophora tritici-repentis Pt-1C-BFP	2.32e-60	IPR009637,	IPR009637 Transmembrane receptor, eukaryota !!!	GO:0016021,	-	-	GO:0016021 integral to membrane !!!	-	-	-	-	-	-	-	ns	ns	ns	ns	no
388	GCLVSC_97	R	1536819	1538557	no	OCL086.C21_L04, OCL085.C21_L20, OCL046.C21_D09, OCL049.C21_D17, OCL081.C21_E22, OCL081.CR_E22_PolyA, OCL086.CR_L04_PolyA, OCL049.CR_D17_PolyA, OCL046.CR_D09_PolyA, OCL085.CR_L20_PolyA	no	Contig6034_PolyA	hypothetical protein NCU07881 [Neurospora crassa OR74A] &gt;gi|28924450|gb|EAA33578.1| predicted protein [Neurospora crassa OR74A]	Neurospora crassa OR74A	1.08e-52	-	-	-	-	-	-	-	-	-	-	-	-	-	-	-	-	ns	ns	ns	ns	no
389	GCLVSC_97	R	1543545	1544666	no	OCL023.C21_H08, OCL023.CR_H08_PolyA, OCL042.CR_M22_PolyA	no	Contig3023_PolyA	-	-	-	-	-	-	-	-	-	-	-	-	-	-	-	-	-	-	-	ns	ns	ns	ns	no
390	GCLVSC_97	F	1548068	1549601	no	OCL049.CR_B09, OCL033.C21_M24, OCL054.C21_E12, OCL049.C21_B09, OCL0211.C21_I04, OCL0218.C21_D14, OCL033.CR_M24_PolyA, OCL0211.CR_I04_PolyA, OCL0218.CR_D14_PolyA, OCL054.CR_E12_PolyA	no	Contig3768_PolyA	hypothetical protein BC1G_12692 [Botryotinia fuckeliana B05.10] &gt;gi|150843275|gb|EDN18468.1| hypothetical protein BC1G_12692 [Botryotinia fuckeliana B05.10]	Botryotinia fuckeliana B05.10	1.3e-50	PH domain protein [Aspergillus fumigatus A1163]	Aspergillus fumigatus A1163	1.03e-39	-	-	-	-	-	-	-	-	-	-	-	-	-	ns	ns	ns	ns	no
391	GCLVSC_97	F	1550606	1552504	no	OCL054.C21_C14, OCL052.C21_K23, OCL0211.C21_K05, OCL0211.CR_K05_PolyA, OCL054.CR_C14_PolyA, OCL052.CR_K23_PolyA, MPB025.C21_J08_PolyA, OCL043.C21_A18_PolyA, OCL0210.C21_P22_PolyA, OCL0210.CR_P22_PolyA	no	Contig5290_PolyA	hypothetical protein CHGG_05582 [Chaetomium globosum CBS 148.51] &gt;gi|88181495|gb|EAQ88963.1| hypothetical protein CHGG_05582 [Chaetomium globosum CBS 148.51]	Chaetomium globosum CBS 148.51	1.36e-172	ribonucleoside-diphosphate reductase M2 subunit [Neurospora crassa OR74A] &gt;gi|30316285|sp|Q9C167|RIR2_NEUCR RecName: Full=Ribonucleoside-diphosphate reductase small chain; AltName: Full=Ribonucleotide reductase small subunit &gt;gi|16273691|gb|AAK14804.2| small subunit of ribonucleotide reductase [Neurospora crassa] &gt;gi|28924456|gb|EAA33584.1| ribonucleoside-diphosphate reductase M2 subunit…	Neurospora crassa OR74A	4.37e-171	IPR000358,	IPR000358 Ribonucleotide reductase !!!	GO:0004748, GO:0009186,	GO:0009186 deoxyribonucleoside diphosphate metabolic process !!!	GO:0004748 ribonucleoside-diphosphate reductase activity !!!	-	ribonucleoside-diphosphate reductase subunit M2 [EC:1.17.4.1]	01100 Metabolism; 01120 Genetic Information Processing; 01140 Cellular Processes	01104 Nucleotide Metabolism; 01106 Metabolism of Other Amino Acids; 01124 Replication and Repair; 01142 Cell Growth and Death	00230 Purine metabolism [PATH:ko00230]; 00240 Pyrimidine metabolism [PATH:ko00240]; 00480 Glutathione metabolism [PATH:ko00480]; 03400 DNA repair and recombination proteins [BR:ko03400]; 04115 p53 signaling pathway [PATH:ko04115]	1. Oxidoreductases	-	K10808	ns	ns	ns	ns	no
392	GCLVSC_97	R	1552506	1552906	no	OCL022.C21_G09_PolyA, OCL022.CR_G09_PolyA	no	Contig2695_PolyA	-	-	-	-	-	-	-	-	-	-	-	-	-	-	-	-	-	-	-	ns	ns	ns	ns	no
393	GCLVSC_97	F	1555661	1557284	no	OCL016.C21_O05, OCL029.C21_H13, OCL029.CR_H13_PolyA, OCL016.CR_O05_PolyA, OCL0216.C21_P06_PolyA, OCL0216.CR_P06_PolyA, OCL064.CR_E04_PolyA, OCL064.C21_E04_PolyA	no	Contig1235_PolyA	unnamed protein product [Podospora anserina] &gt;gi|170943495|emb|CAP69148.1| unnamed protein product [Podospora anserina]	Podospora anserina	6.47e-139	mitochondrial oxaloacetate transport protein [Neurospora crassa OR74A] &gt;gi|28924453|gb|EAA33581.1| mitochondrial oxaloacetate transport protein [Neurospora crassa OR74A]	Neurospora crassa OR74A	2.72e-129	IPR018108,	IPR018108 Mitochondrial substrate/solute carrier !!!	-	-	-	-	-	-	-	-	-	-	-	ns	ns	ns	ns	no
394	GCLVSC_97	R	1558883	1559436	no	OCL0217.C21_H17_PolyA, OCL0217.CR_H17_PolyA	no	Contig2369_PolyA	-	-	-	-	-	-	-	-	-	-	-	-	-	-	-	-	-	-	-	ns	ns	ns	ns	no
395	GCLVSC_97	F	1561366	1562382	no	MPB033.C21_A24_PolyA, MPB025.C21_B06_PolyA	no	Contig427_PolyA	hypothetical protein NCU07876 [Neurospora crassa OR74A] &gt;gi|28924445|gb|EAA33573.1| conserved hypothetical protein [Neurospora crassa OR74A]	Neurospora crassa OR74A	1.97e-47	PH domain-containing protein [Ajellomyces capsulatus G186AR]	Ajellomyces capsulatus G186AR	8.59e-27	IPR001849,	IPR001849 Pleckstrin homology !!!	-	-	-	-	-	-	-	-	-	-	-	ns	ns	ns	ns	no
396	GCLVSC_97	R	1564213	1566408	no	OCL014.CR_P24, OCL014.C21_P24	no	OCL014.CR_P24_PolyA	-	-	-	-	-	-	-	-	-	-	-	-	-	-	-	-	-	-	-	ns	ns	ns	ns	no
397	GCLVSC_97	F	1569723	1570295	no	OCL0412.C21_G08_PolyA, OCL0412.CR_G08_PolyA	no	Contig4438_PolyA	-	-	-	-	-	-	-	-	-	-	-	-	-	-	-	-	-	-	-	ns	ns	ns	ns	LPPE
398	GCLVSC_97	F	1574353	1576686	399	OCL0221.C21_D23, OCL0221.CR_D23_PolyA, OCL042.C21_J06_PolyA, OCL042.CR_J06_PolyA, OCL048.C21_I08_PolyA, OCL048.CR_I08_PolyA, OCL027.CR_G12_PolyA	yes	Contig2902_PolyA	hypothetical protein NCU07872 [Neurospora crassa OR74A] &gt;gi|28924785|gb|EAA33897.1| hypothetical protein NCU07872 [Neurospora crassa OR74A]	Neurospora crassa OR74A	3.62e-27	serine/threonine-protein kinase ppk15 [Paracoccidioides brasiliensis Pb01]	Paracoccidioides brasiliensis Pb01	9.56e-20	-	-	-	-	-	-	dual-specificity tyrosine-(Y)-phosphorylation regulated kinase [EC:2.7.12.1]	01100 Metabolism	01112 Enzyme Families	01001 Protein kinases [BR:ko01001]	2. Transferases	kinase	K08825	ns	ns	ns	ns	no
399	GCLVSC_97	R	1576565	1577227	398	OCL027.C21_G12	no	OCL027.C21_G12	hypothetical protein CHGG_04695 [Chaetomium globosum CBS 148.51] &gt;gi|88180608|gb|EAQ88076.1| hypothetical protein CHGG_04695 [Chaetomium globosum CBS 148.51]	Chaetomium globosum CBS 148.51	5.26e-17	-	-	-	-	-	-	-	-	-	CCR4-NOT transcription complex subunit 2	01120 Genetic Information Processing	01123 Folding, Sorting and Degradation	03018 RNA degradation [PATH:ko03018]	-	-	K12605	ns	ns	ns	ns	no
400	GCLVSC_97	F	1582803	1583463	no	MPB025.C21_G09	no	MPB025.C21_G09_PolyA	-	-	-	-	-	-	-	-	-	-	-	-	-	-	-	-	-	-	-	ns	ns	ns	ns	no
401	GCLVSC_97	R	1596134	1600288	no	OCL037.CR_K02, OCL037.C21_K02	no	OCL037.C21_K02	hypothetical protein NCU07679 [Neurospora crassa OR74A] &gt;gi|28923924|gb|EAA33085.1| hypothetical protein NCU07679 [Neurospora crassa OR74A]	Neurospora crassa OR74A	1.29e-120	nuclear condensin complex subunit Smc2 [Aspergillus fumigatus Af293] &gt;gi|66853082|gb|EAL93406.1| nuclear condensin complex subunit Smc2, putative [Aspergillus fumigatus Af293] &gt;gi|159129514|gb|EDP54628.1| nuclear condensin complex subunit Smc2, putative [Aspergillus fumigatus A1163]	Aspergillus fumigatus A1163	4.29e-116	IPR003395,	IPR003395 RecF/RecN/SMC protein, N-terminal !!!	GO:0005524, GO:0005694,	-	GO:0005524 ATP binding !!!	GO:0005694 chromosome !!!	structural maintenance of chromosome 2	01120 Genetic Information Processing; 01140 Cellular Processes	01124 Replication and Repair; 01142 Cell Growth and Death	03036 Chromosome [BR:ko03036]; 04111 Cell cycle - yeast [PATH:ko04111]	-	-	K06674	ns	ns	ns	ns	LPPE
402	GCLVSC_97	F	1602475	1603095	no	MPB024.C21_L14	no	MPB024.C21_L14_PolyA	-	-	-	-	-	-	-	-	-	-	-	-	-	-	-	-	-	-	-	ns	ns	ns	ns	no
403	GCLVSC_97	R	1603598	1603978	no	OCL046.C21_E07_PolyA, OCL046.CR_E07_PolyA	no	Contig4881_PolyA	-	-	-	-	-	-	-	-	-	-	-	-	-	-	-	-	-	-	-	ns	ns	ns	ns	LPPE
404	GCLVSC_97	R	1608047	1610291	405	OCL089.CR_A18_PolyA, OCL0216.C21_K24, OCL0412.C21_I14, OCL037.C21_B11_PolyA, OCL037.CR_B11_PolyA, MPB014.C21_O12_PolyA, OCL0412.CR_I14_PolyA, OCL089.C21_A18, OCL051.C21_E16_PolyA, OCL0216.CR_K24_PolyA, OCL051.CR_E16_PolyA, OCL047.C21_K13, OCL047.CR_K13_PolyA, OCL061.CR_N14_PolyA, OCL061.C21_N14, OCL026.C21_H01_PolyA, OCL026.CR_H01_PolyA, OCL0213.CR_K16_PolyA, OCL0213.C21_K16_PolyA, OCL0217.C21_E1…	yes	Contig5210_PolyA	hypothetical protein MGG_01505 [Magnaporthe grisea 70-15] &gt;gi|145020651|gb|EDK04780.1| hypothetical protein MGG_01505 [Magnaporthe grisea 70-15]	Magnaporthe grisea 70-15	6.82e-29	vacuolar ATP synthase subunit e, putative [Penicillium marneffei ATCC 18224] &gt;gi|212543817|ref|XP_002152063.1| vacuolar ATP synthase subunit e, putative [Penicillium marneffei ATCC 18224] &gt;gi|210066969|gb|EEA21062.1| vacuolar ATP synthase subunit e, putative [Penicillium marneffei ATCC 18224] &gt;gi|210066970|gb|EEA21063.1| vacuolar ATP synthase subunit e, putative [Penicillium marneffei AT…	Penicillium marneffei ATCC 18224	1.86e-18	IPR008389,	IPR008389 ATPase, V0 complex, subunit E !!!	GO:0015078, GO:0015991,	GO:0015991 ATP hydrolysis coupled proton transport !!!	GO:0015078 hydrogen ion transmembrane transporter activity !!!	-	V-type H+-transporting ATPase subunit H [EC:3.6.3.14]	01100 Metabolism	01102 Energy Metabolism	00190 Oxidative phosphorylation [PATH:ko00190]	3. Hydrolases	-	K02153	ns	ns	ns	ns	no
405	GCLVSC_97	F	1608540	1609269	404	MPB034.C21_N21, MPB034.C21_N22	no	MPB034.C21_N21_PolyA	hypothetical protein CHGG_04703 [Chaetomium globosum CBS 148.51] &gt;gi|88180616|gb|EAQ88084.1| hypothetical protein CHGG_04703 [Chaetomium globosum CBS 148.51]	Chaetomium globosum CBS 148.51	6.88e-58	arv1 [Schizosaccharomyces japonicus yFS275] &gt;gi|211999600|gb|EEB05260.1| arv1 [Schizosaccharomyces japonicus yFS275]	Schizosaccharomyces japonicus yFS275	3.7e-11	IPR007290,	IPR007290 Arv1-like protein !!!	-	-	-	-	-	-	-	-	-	-	-	ns	ns	ns	ns	no
406	GCLVSC_97	R	1612097	1613403	no	OCL014.CR_G11, OCL031.C21_F20, OCL054.C21_M17, OCL038.C21_P09, OCL037.C21_K17, OCL016.C21_G20, OCL063.C21_B02, OCL014.C21_G11, OCL064.C21_B15, OCL031.C21_P24, OCL031.C21_K02, OCL035.C21_A18, OCL013.C21_F18, OCL062.C21_O03, OCL054.C21_B08, OCL038.C21_J12, OCL036.C21_B02, OCL033.C21_K22, OCL033.C21_B16, OCL016.C21_B13, OCL015.C21_G12, OCL014.C21_E13, OCL015.C21_D21, OCL051.C21_G22, OCL031.C21_N10, …	no	Contig3616_PolyA	hypothetical protein MGG_01490 [Magnaporthe grisea 70-15] &gt;gi|145020666|gb|EDK04795.1| hypothetical protein MGG_01490 [Magnaporthe grisea 70-15]	Magnaporthe grisea 70-15	8.59e-98	ThiJ/PfpI family protein [Aspergillus fumigatus Af293] &gt;gi|66845703|gb|EAL86037.1| ThiJ/PfpI family protein [Aspergillus fumigatus Af293]	Aspergillus fumigatus Af293	2.1e-11	-	-	-	-	-	-	-	-	-	-	-	-	-	ns	ns	up in culture	0	no
407	GCLVSC_97	F	1616589	1617678	no	OCL063.C21_H22, OCL032.CR_N11_PolyA, OCL061.C21_O18_PolyA, OCL061.CR_O18_PolyA, OCL032.C21_N11_PolyA, OCL023.C21_A03_PolyA, OCL023.CR_A03_PolyA, OCL049.C21_J14_PolyA, OCL049.CR_J14_PolyA, OCL063.CR_H22_PolyA	no	Contig5642_PolyA	hypothetical protein MGG_01489 [Magnaporthe grisea 70-15] &gt;gi|145020667|gb|EDK04796.1| hypothetical protein MGG_01489 [Magnaporthe grisea 70-15]	Magnaporthe grisea 70-15	3.32e-18	-	-	-	-	-	-	-	-	-	-	-	-	-	-	-	-	ns	ns	ns	ns	no
408	GCLVSC_97	F	1618387	1619292	no	MPB014.C21_I24_PolyA, MPB014.C21_C14_PolyA, MPB022.C21_E07_PolyA, MPB024.C21_C12_PolyA	no	Contig147_PolyA	-	-	-	-	-	-	-	-	-	-	-	-	-	-	-	-	-	-	-	ns	ns	ns	ns	no
409	GCLVSC_97	R	1625907	1626611	no	MPB034.C21_E10	no	MPB034.C21_E10	unnamed protein product [Podospora anserina] &gt;gi|170945169|emb|CAP71280.1| unnamed protein product [Podospora anserina]	Podospora anserina	6.17e-43	MFS multidrug transporter, putative [Aspergillus flavus NRRL3357] &gt;gi|220701360|gb|EED57698.1| MFS multidrug transporter, putative [Aspergillus flavus NRRL3357]	Aspergillus flavus NRRL3357	6.38e-40	IPR011701,	IPR011701 Major facilitator superfamily MFS-1 !!!	-	-	-	-	-	-	-	-	-	-	-	ns	ns	ns	ns	no
410	GCLVSC_97	F	1629163	1630221	no	OCL0411.C21_L22, OCL061.C21_E17, OCL061.CR_E17_PolyA, OCL0411.CR_L22_PolyA	no	Contig4369_PolyA	-	-	-	-	-	-	-	-	-	-	-	-	-	-	-	-	-	-	-	ns	ns	ns	ns	no
411	GCLVSC_97	F	1632837	1633921	no	OCL0213.C21_H07, OCL0213.CR_H07_PolyA	no	Contig1938_PolyA	-	-	-	-	-	-	-	-	-	-	-	-	-	-	-	-	-	-	-	ns	ns	ns	ns	no
412	GCLVSC_97	F	1637046	1638308	no	OCL081.CR_J15, OCL085.C21_B16, OCL081.C21_J15, MPB024.C21_D10_PolyA, OCL043.C21_E12_PolyA, OCL043.CR_E12_PolyA, MPB021.C21_M16_PolyA, MPB025.C21_E19_PolyA, OCL085.CR_B16_PolyA	no	Contig6008_PolyA	hypothetical protein CHGG_04689 [Chaetomium globosum CBS 148.51] &gt;gi|88180602|gb|EAQ88070.1| hypothetical protein CHGG_04689 [Chaetomium globosum CBS 148.51]	Chaetomium globosum CBS 148.51	1.58e-31	HMG-box variant [Schizosaccharomyces japonicus yFS275] &gt;gi|212003093|gb|EEB08753.1| HMG-box variant [Schizosaccharomyces japonicus yFS275]	Schizosaccharomyces japonicus yFS275	5.64e-13	IPR010422,	IPR010422 Protein of unknown function DUF1014 !!!	-	-	-	-	-	-	-	-	-	-	-	ns	ns	ns	ns	no
413	GCLVSC_97	F	1638716	1639751	no	MPB034.C21_O22_PolyA, MPB025.C21_I09_PolyA, MPB022.C21_N08_PolyA, MPB025.C21_J21_PolyA, MPB021.C21_E07_PolyA, MPB034.C21_L11_PolyA, MPB032.C21_C20_PolyA, MPB031.C21_J11_PolyA	no	Contig559_PolyA	hypothetical protein FG05116.1 [Gibberella zeae PH-1]	Gibberella zeae PH-1	1.83e-61	ubiquitin-conjugating enzyme [Aspergillus fumigatus Af293] &gt;gi|66850559|gb|EAL90886.1| ubiquitin-conjugating enzyme, putative [Aspergillus fumigatus Af293] &gt;gi|159131678|gb|EDP56791.1| ubiquitin-conjugating enzyme, putative [Aspergillus fumigatus A1163]	Aspergillus fumigatus A1163	8.81e-48	IPR000608,	IPR000608 Ubiquitin-conjugating enzyme, E2 !!!	GO:0019787, GO:0043687, GO:0051246,	GO:0043687 post-translational protein modification !!! GO:0051246 regulation of protein metabolic process !!!	GO:0019787 small conjugating protein ligase activity !!!	-	-	-	-	-	-	-	-	ns	ns	ns	ns	no
414	GCLVSC_97	R	1647041	1648067	no	OCL0219.C21_H09, OCL0219.CR_H09_PolyA	no	Contig2583_PolyA	hypothetical protein NCU08324 [Neurospora crassa OR74A] &gt;gi|28924145|gb|EAA33301.1| hypothetical protein NCU08324 [Neurospora crassa OR74A]	Neurospora crassa OR74A	1.74e-67	DNA-binding protein HGH1, putative [Aspergillus clavatus NRRL 1] &gt;gi|119401679|gb|EAW12101.1| DNA-binding protein HGH1, putative [Aspergillus clavatus NRRL 1]	Aspergillus clavatus NRRL 1	1.52e-55	IPR007205, IPR007206,	IPR007205 Uncharacterised protein family UPF0507 !!! IPR007206 Uncharacterised protein family UPF0507, C-terminal !!!	-	-	-	-	-	-	-	-	-	-	-	ns	ns	ns	ns	no
415	GCLVSC_97	F	1649013	1650784	no	OCL084.C21_M11, OCL084.CR_M11	no	OCL084.CR_M11_PolyA	hypothetical protein FG05229.1 [Gibberella zeae PH-1]	Gibberella zeae PH-1	2.44e-65	bystin-family protein [Paracoccidioides brasiliensis Pb03]	Paracoccidioides brasiliensis Pb03	3.66e-53	IPR007955,	IPR007955 Bystin !!!	-	-	-	-	-	-	-	-	-	-	-	ns	ns	ns	ns	no
416	GCLVSC_97	F	1651872	1652730	no	MPB042.C21_M04_PolyA, MPB042.C21_N06_PolyA, MPB043.C21_B10_PolyA, MPB042.C21_C04_PolyA, MPB011.C21_N08_PolyA	no	Contig631_PolyA	hypothetical protein CHGG_04680 [Chaetomium globosum CBS 148.51] &gt;gi|88180593|gb|EAQ88061.1| hypothetical protein CHGG_04680 [Chaetomium globosum CBS 148.51]	Chaetomium globosum CBS 148.51	9.95e-68	Pol II transcription elongation factor subunit Cdc73, putative [Aspergillus flavus NRRL3357] &gt;gi|220694298|gb|EED50642.1| Pol II transcription elongation factor subunit Cdc73, putative [Aspergillus flavus NRRL3357]	Aspergillus flavus NRRL3357	3.02e-40	IPR007852,	IPR007852 RNA polymerase II accessory factor, Cdc73 !!!	-	-	-	-	-	-	-	-	-	-	-	ns	ns	ns	ns	no
417	GCLVSC_97	F	1654580	1655112	no	OCL031.C21_I14, OCL031.CR_I14	no	OCL031.C21_I14	-	-	-	-	-	-	-	-	-	-	-	-	-	-	-	-	-	-	-	ns	ns	ns	ns	LPPE
418	GCLVSC_97	F	1655630	1656114	no	MPB043.C21_D06	no	MPB043.C21_D06_PolyA	-	-	-	-	-	-	-	-	-	-	-	-	-	-	-	-	-	-	-	ns	ns	ns	ns	no
419	GCLVSC_97	R	1661161	1661627	no	OCL0218.C21_E20_PolyA, OCL0218.CR_E20_PolyA	no	Contig2458_PolyA	-	-	-	-	-	-	-	-	-	-	-	-	-	-	-	-	-	-	-	ns	ns	ns	ns	no
420	GCLVSC_97	R	1663119	1663741	no	MPB023.C21_G16, MPB022.C21_F11	no	MPB022.C21_F11_PolyA	esdC homologue [Sordaria macrospora]	Sordaria macrospora	1.98e-12	-	-	-	-	-	-	-	-	-	-	-	-	-	-	-	-	ns	ns	ns	ns	no
421	GCLVSC_97	F	1666190	1667579	no	OCL045.C21_K04, OCL045.CR_K04_PolyA	no	Contig4824_PolyA	hypothetical protein NCU07663 [Neurospora crassa OR74A] &gt;gi|157070260|gb|EAA33069.2| conserved hypothetical protein [Neurospora crassa OR74A]	Neurospora crassa OR74A	1.03e-119	CUE domain protein [Aspergillus fumigatus Af293] &gt;gi|66850544|gb|EAL90871.1| CUE domain protein, putative [Aspergillus fumigatus Af293] &gt;gi|159131663|gb|EDP56776.1| CUE domain protein, putative [Aspergillus fumigatus A1163]	Aspergillus fumigatus A1163	2.24e-106	IPR010666,	IPR010666 Zinc finger, GRF-type !!!	GO:0008270,	-	GO:0008270 zinc ion binding !!!	-	-	-	-	-	-	-	-	ns	ns	ns	ns	LPPE
422	GCLVSC_97	R	1670446	1671294	no	MPB034.C21_O11_PolyA, OCL0218.C21_J20_PolyA, OCL0218.CR_J20_PolyA	no	Contig557_PolyA	unnamed protein product [Podospora anserina] &gt;gi|170945191|emb|CAP71302.1| unnamed protein product [Podospora anserina]	Podospora anserina	2.68e-17	-	-	-	IPR013025,	IPR013025 Ribosomal protein L25/L23 !!!	GO:0003735, GO:0005622, GO:0005840, GO:0006412,	GO:0006412 translation !!!	GO:0003735 structural constituent of ribosome !!!	GO:0005622 intracellular !!! GO:0005840 ribosome !!!	-	-	-	-	-	-	-	ns	ns	ns	ns	no
423	GCLVSC_97	F	1676834	1677838	no	OCL026.C21_N19, OCL026.CR_N19_PolyA	no	Contig3261_PolyA	-	-	-	-	-	-	-	-	-	-	-	-	-	-	-	-	-	-	-	ns	ns	ns	ns	no
424	GCLVSC_97	R	1678331	1679873	no	OCL024.C21_E13, OCL0216.C21_B21, OCL022.C21_F16, OCL033.C21_C19, OCL0219.C21_O12, OCL084.C21_C06, OCL084.C21_O23, OCL027.C21_A11, OCL022.CR_F16_PolyA, OCL084.CR_C06_PolyA, OCL084.CR_O23_PolyA, OCL027.CR_A11_PolyA, OCL0216.CR_B21_PolyA, OCL024.CR_E13_PolyA, MPB013.C21_L03_PolyA, OCL083.C21_D20_PolyA, OCL083.CR_D20_PolyA, OCL033.CR_C19_PolyA, OCL0219.CR_O12_PolyA	no	Contig3096_PolyA	-	-	-	-	-	-	-	-	-	-	-	-	-	-	-	-	-	-	-	ns	ns	ns	ns	no
425	GCLVSC_97	R	1681534	1681981	no	OCL0219.C21_P22_PolyA, OCL0219.CR_P22_PolyA, OCL048.C21_H19_PolyA, OCL048.CR_H19_PolyA	no	Contig2643_PolyA	hypothetical protein CIMG_05106 [Coccidioides immitis RS] &gt;gi|90304451|gb|EAS34082.1| hypothetical protein CIMG_05106 [Coccidioides immitis RS]	Coccidioides immitis RS	1.88e-21	NCS cytosine-purine permease [Laccaria bicolor S238N-H82] &gt;gi|164642358|gb|EDR06614.1| NCS cytosine-purine permease [Laccaria bicolor S238N-H82]	Laccaria bicolor S238N-H82	2.81e-17	-	-	-	-	-	-	-	-	-	-	-	-	-	ns	ns	ns	ns	no
426	GCLVSC_97	F	1698973	1699851	no	OCL042.C21_E24, OCL042.CR_E24_PolyA	no	Contig4524_PolyA	-	-	-	-	-	-	-	-	-	-	-	-	-	-	-	-	-	-	-	ns	ns	ns	ns	LPPE
427	GCLVSC_97	F	1702541	1703762	no	OCL0218.C21_L13, OCL0218.CR_L13	no	OCL0218.C21_L13	hypothetical protein MGG_07117 [Magnaporthe grisea 70-15] &gt;gi|145019585|gb|EDK03813.1| hypothetical protein MGG_07117 [Magnaporthe grisea 70-15]	Magnaporthe grisea 70-15	3.94e-107	cytochrome P450 oxidoreductase [Gibberella fujikuroi]	Gibberella fujikuroi	4.81e-105	IPR001433, IPR003097,	IPR001433 Oxidoreductase FAD/NAD(P)-binding !!! IPR003097 FAD-binding, type 1 !!!	GO:0009055, GO:0016491,	-	GO:0009055 electron carrier activity !!! GO:0016491 oxidoreductase activity !!!	-	NADPH-ferrihemoprotein reductase [EC:1.6.2.4]	-	-	-	1. Oxidoreductases	-	K00327	ns	ns	ns	ns	no
428	GCLVSC_97	R	1708315	1709929	no	OCL0218.C21_M13, OCL0218.CR_M13_PolyA	no	Contig2508_PolyA	hypothetical protein CHGG_04656 [Chaetomium globosum CBS 148.51] &gt;gi|88180569|gb|EAQ88037.1| hypothetical protein CHGG_04656 [Chaetomium globosum CBS 148.51]	Chaetomium globosum CBS 148.51	2.41e-144	serine/threonine-protein kinase RIO2 [Paracoccidioides brasiliensis Pb01]	Paracoccidioides brasiliensis Pb01	8.62e-126	IPR015285, IPR018934,	IPR015285 RIO2 kinase, winged helix, N-terminal !!! IPR018934 RIO-like kinase !!!	GO:0004674, GO:0005524, GO:0006468, GO:0003824,	GO:0006468 protein amino acid phosphorylation !!!	GO:0004674 protein serine/threonine kinase activity !!! GO:0005524 ATP binding !!! GO:0003824 catalytic activity !!!	-	RIO kinase 2 [EC:2.7.11.1]	01100 Metabolism	01112 Enzyme Families	01001 Protein kinases [BR:ko01001]	2. Transferases	kinase	K07179	ns	ns	ns	ns	no
429	GCLVSC_97	F	1712488	1713593	no	OCL042.C21_L04, OCL037.C21_J23, OCL037.CR_J23_PolyA, OCL042.CR_L04_PolyA, OCL045.C21_H14_PolyA, OCL045.CR_H14_PolyA	no	Contig4014_PolyA	hypothetical protein MGG_07120 [Magnaporthe grisea 70-15] &gt;gi|145019588|gb|EDK03816.1| hypothetical protein MGG_07120 [Magnaporthe grisea 70-15]	Magnaporthe grisea 70-15	1.86e-117	26S proteasome regulatory subunit rpn1 [Neurospora crassa OR74A] &gt;gi|182705247|sp|Q7S8R8|RPN1_NEUCR RecName: Full=26S proteasome regulatory subunit rpn-1 &gt;gi|157070235|gb|EAA32735.2| 26S proteasome regulatory subunit rpn1 [Neurospora crassa OR74A]	Neurospora crassa OR74A	4.3e-114	IPR002015,	IPR002015 Proteasome/cyclosome, regulatory subunit !!!	-	-	-	-	26S proteasome regulatory subunit N1	01120 Genetic Information Processing	01123 Folding, Sorting and Degradation	04121 Ubiquitin system [BR:ko04121]; 03050 Proteasome [PATH:ko03050]	-	-	K03028	ns	ns	ns	ns	LPPE
430	GCLVSC_97	F	1716328	1717448	no	OCL088.C21_H05, OCL018.C21_H06, OCL015.C21_A01, OCL035.C21_E06, OCL049.C21_F23_PolyA, OCL049.CR_F23_PolyA, OCL035.CR_E06_PolyA, OCL015.CR_A01_PolyA, OCL0410.C21_N24_PolyA, OCL0410.CR_N24_PolyA, OCL0212.C21_H24_PolyA, MPB032.C21_L06_PolyA, OCL0212.CR_H24_PolyA, MPB011.C21_J11_PolyA, MPB011.C21_P23_PolyA, OCL018.CR_H06_PolyA, MPB012.C21_M17_PolyA, MPB014.C21_A17_PolyA	yes	Contig6175_PolyA	-	-	-	-	-	-	-	-	-	-	-	-	-	-	-	-	-	-	-	ns	ns	ns	ns	no
431	GCLVSC_97	F	1725507	1726822	no	OCL086.CR_B12, OCL086.C21_B12, OCL033.CR_M21_PolyA, OCL033.C21_M21_PolyA, MPB043.C21_C19_PolyA, MPB042.C21_B11_PolyA, MPB013.C21_A09_PolyA, MPB024.C21_J03_PolyA	no	Contig6055_PolyA	conserved hypothetical protein [Magnaporthe grisea 70-15] &gt;gi|145019597|gb|EDK03825.1| conserved hypothetical protein [Magnaporthe grisea 70-15]	Magnaporthe grisea 70-15	9.56e-113	isopentenyl-diphosphate delta-isomerase [Neurospora crassa OR74A] &gt;gi|28923558|gb|EAA32733.1| isopentenyl-diphosphate delta-isomerase [Neurospora crassa OR74A] &gt;gi|206597127|dbj|BAG71668.1| isopentenyl diphosphate isomerase [Neurospora crassa]	Neurospora crassa	5.43e-108	IPR000086,	IPR000086 NUDIX hydrolase domain !!!	GO:0016787,	-	GO:0016787 hydrolase activity !!!	-	isopentenyl-diphosphate delta-isomerase [EC:5.3.3.2]	01100 Metabolism	01110 Biosynthesis of Secondary Metabolites	00900 Terpenoid backbone biosynthesis [PATH:ko00900]	5. Isomerases	-	K01823	ns	ns	ns	ns	no
432	GCLVSC_97	F	1727309	1728016	no	OCL0220.C21_J01	no	OCL0220.C21_J01	-	-	-	-	-	-	-	-	-	-	-	-	-	-	-	-	-	-	-	ns	ns	ns	ns	no
433	GCLVSC_97	R	1737071	1737926	no	MPB033.C21_M04	no	MPB033.C21_M04_PolyA	-	-	-	-	-	-	-	-	-	-	-	-	-	-	-	-	-	-	-	ns	ns	ns	ns	no
434	GCLVSC_97	F	1752318	1753610	no	OCL041.CR_P13, OCL087.C21_G12, OCL031.C21_H01, OCL082.C21_O05, OCL031.CR_H01_PolyA, OCL041.C21_P13_PolyA, OCL0412.C21_D15_PolyA, OCL082.CR_O05_PolyA, OCL087.CR_G12_PolyA	no	Contig5889_PolyA	hypothetical protein FG09724.1 [Gibberella zeae PH-1]	Gibberella zeae PH-1	1.38e-51	possible replication factor-a protein [Aspergillus clavatus NRRL 1] &gt;gi|119396352|gb|EAW06784.1| possible replication factor-a protein [Aspergillus clavatus NRRL 1]	Aspergillus clavatus NRRL 1	2.07e-31	IPR004365, IPR014892,	IPR004365 Nucleic acid binding, OB-fold, tRNA/helicase-type !!! IPR014892 Replication protein A, C-terminal !!!	GO:0003676,	-	GO:0003676 nucleic acid binding !!!	-	replication factor A2	01120 Genetic Information Processing	01124 Replication and Repair	03030 DNA replication [PATH:ko03030]; 03032 DNA replication proteins [BR:ko03032]; 03420 Nucleotide excision repair [PATH:ko03420]; 03430 Mismatch repair [PATH:ko03430]; 03440 Homologous recombination [PATH:ko03440]; 03400 DNA repair and recombination proteins [BR:ko03400]	-	-	K10739	ns	ns	ns	ns	no
435	GCLVSC_97	R	1753624	1754168	no	MPB023.C21_E20, MPB034.C21_O08	no	MPB023.C21_E20_PolyA	-	-	-	-	-	-	-	-	-	-	-	-	-	-	-	-	-	-	-	ns	ns	ns	ns	no
436	GCLVSC_97	R	1756695	1759220	no	MPB034.C21_B10, OCL0213.C21_O23_PolyA, OCL0213.CR_O23_PolyA	no	Contig1985_PolyA	-	-	-	-	-	-	-	-	-	-	-	-	-	-	-	-	-	-	-	ns	ns	ns	ns	no
437	GCLVSC_97	F	1764760	1765487	no	OCL045.C21_I09_PolyA, OCL045.CR_I09_PolyA	no	Contig4812_PolyA	-	-	-	-	-	-	-	-	-	-	-	-	-	-	-	-	-	-	-	ns	ns	ns	ns	LPPE
438	GCLVSC_97	F	1768291	1769338	no	MPB021.C21_M17, OCL088.C21_H24, OCL053.C21_N01, MPB031.C21_A02_PolyA, MPB012.C21_F02_PolyA, MPB031.C21_M05_PolyA, MPB044.C21_N13_PolyA, MPB043.C21_B05_PolyA, MPB032.C21_F15_PolyA, MPB043.C21_P18_PolyA, OCL053.CR_N01_PolyA, MPB025.C21_K13_PolyA, MPB011.C21_I17_PolyA, MPB024.C21_O19_PolyA, OCL088.CR_H24_PolyA	no	Contig5356_PolyA	hypothetical protein MGG_04626 [Magnaporthe grisea 70-15] &gt;gi|77416593|sp|Q9UVT8|RIB4_MAGGR RecName: Full=6,7-dimethyl-8-ribityllumazine synthase; Short=DMRL synthase; Short=Lumazine synthase; AltName: Full=Riboflavin synthase beta chain &gt;gi|10121040|pdb|1C41|A Chain A, Crystal Structures Of A Pentameric Fungal And An Icosahedral Plant Lumazine Synthase Reveals The Structural Basis For Diff…	Magnaporthe grisea 70-15	5.51e-65	6,7-dimethyl-8-ribityllumazine synthase [Neurospora crassa OR74A] &gt;gi|28925395|gb|EAA34453.1| 6,7-dimethyl-8-ribityllumazine synthase [Neurospora crassa OR74A]	Neurospora crassa OR74A	1.77e-63	IPR002180,	IPR002180 6,7-dimethyl-8-ribityllumazine synthase !!!	GO:0009231, GO:0009349,	GO:0009231 riboflavin biosynthetic process !!!	-	GO:0009349 riboflavin synthase complex !!!	riboflavin synthase beta chain [EC:2.5.1.-]	01100 Metabolism	01109 Metabolism of Cofactors and Vitamins	00740 Riboflavin metabolism [PATH:ko00740]	2. Transferases	-	K00794	ns	ns	ns	ns	no
439	GCLVSC_97	F	1775311	1776046	no	OCL045.C21_O05	no	OCL045.C21_O05_PolyA	-	-	-	-	-	-	-	-	-	-	-	-	-	-	-	-	-	-	-	ns	ns	ns	ns	LPPE
440	GCLVSC_97	R	1776313	1776626	no	OCL0221.C21_C21_PolyA, OCL0221.CR_C21_PolyA	no	Contig2894_PolyA	-	-	-	-	-	-	-	-	-	-	-	-	-	-	-	-	-	-	-	ns	ns	ns	ns	no
441	GCLVSC_97	F	1779025	1779851	no	OCL0411.C21_G06_PolyA, OCL0411.CR_G06_PolyA	no	Contig4336_PolyA	unnamed protein product [Podospora anserina] &gt;gi|170939789|emb|CAP65015.1| unnamed protein product [Podospora anserina]	Podospora anserina	1.29e-57	cation diffusion facilitator 10 [Pyrenophora tritici-repentis Pt-1C-BFP] &gt;gi|187973041|gb|EDU40540.1| cation diffusion facilitator 10 [Pyrenophora tritici-repentis Pt-1C-BFP]	Pyrenophora tritici-repentis Pt-1C-BFP	7.58e-50	IPR002524,	IPR002524 Cation efflux protein !!!	GO:0006812, GO:0008324, GO:0016020,	GO:0006812 cation transport !!!	GO:0008324 cation transmembrane transporter activity !!!	GO:0016020 membrane !!!	-	-	-	-	-	-	-	ns	ns	ns	ns	LPPE
442	GCLVSC_97	F	1781618	1783414	443	OCL028.C21_D15_PolyA, OCL028.CR_D15_PolyA, OCL0212.C21_C07_PolyA, OCL0212.CR_C07_PolyA, OCL0220.C21_F05_PolyA, OCL029.C21_B21_PolyA, OCL029.CR_B21_PolyA, OCL047.C21_O09_PolyA, OCL0210.CR_I02_PolyA, OCL047.CR_O09_PolyA, OCL0210.C21_I02_PolyA, OCL0220.CR_F05_PolyA, OCL032.CR_H03_PolyA, MPB043.C21_F03_PolyA, OCL0217.CR_G20_PolyA, OCL033.CR_O05_PolyA, OCL033.C21_O05, OCL0217.C21_G20	yes	Contig1793_PolyA	RecName: Full=U6 snRNA-associated Sm-like protein LSm6	RecName: Full=U6 snRNA-associated Sm-like protein LSm6	5.59e-32	RecName: Full=U6 snRNA-associated Sm-like protein LSm6	RecName: Full=U6 snRNA-associated Sm-like protein LSm6	7.3e-32	IPR001163,	IPR001163 Like-Sm ribonucleoprotein, core !!!	-	-	-	-	U6 snRNA-associated Sm-like protein LSm6	01120 Genetic Information Processing	01121 Transcription; 01123 Folding, Sorting and Degradation	03040 Spliceosome [PATH:ko03040]; 03041 Spliceosome [BR:ko03041]; 03018 RNA degradation [PATH:ko03018]	-	transcription (splicing)	K12625	ns	ns	ns	ns	no
443	GCLVSC_97	R	1782312	1783345	442	OCL032.C21_H03	no	OCL032.C21_H03	unnamed protein product [Podospora anserina] &gt;gi|170939784|emb|CAP65010.1| unnamed protein product [Podospora anserina]	Podospora anserina	2.35e-15	-	-	-	-	-	-	-	-	-	-	-	-	-	-	-	-	ns	ns	ns	ns	LPPE
444	GCLVSC_97	R	1783631	1784077	445	OCL085.CR_I16, OCL086.CR_H18, OCL089.C21_F22, OCL085.C21_C13, OCL086.C21_B08, OCL086.C21_F22, OCL082.C21_N15, OCL084.C21_F18, OCL085.C21_E16, OCL089.C21_G19, OCL085.C21_J12, OCL086.C21_G07, OCL085.C21_A03, OCL086.C21_F21, OCL086.C21_P23, OCL086.C21_J14, OCL088.C21_O21, OCL085.C21_P20, OCL085.C21_I16, OCL086.C21_H06, OCL086.C21_K01, OCL088.C21_B16, OCL089.C21_J08, OCL089.C21_L13, OCL082.C21_G14, O…	no	Contig5967_PolyA	30 kDa heat shock protein [Neurospora crassa OR74A] &gt;gi|123573|sp|P19752|HSP30_NEUCR RecName: Full=30 kDa heat shock protein &gt;gi|168820|gb|AAA33589.1| heat shock protein 30 &gt;gi|28925505|gb|EAA34538.1| 30 kDa heat shock protein [Neurospora crassa OR74A]	Neurospora crassa OR74A	1.72e-38	heat shock protein 30 [Metarhizium anisopliae]	Metarhizium anisopliae	2.33e-35	IPR002068,	IPR002068 Heat shock protein Hsp20 !!!	-	-	-	-	-	-	-	-	-	-	-	ns	ns	up in spores	2.51e-88	no
445	GCLVSC_97	F	1783681	1784687	444	OCL089.C21_B06, OCL086.C21_H19, MPB041.C21_F03, OCL084.C21_A20, MPB041.C21_O03, MPB042.C21_K08	yes	Contig6212	hypothetical protein MGG_05719 [Magnaporthe grisea 70-15] &gt;gi|145022412|gb|EDK06432.1| hypothetical protein MGG_05719 [Magnaporthe grisea 70-15]	Magnaporthe grisea 70-15	6.33e-30	heat shock protein, putative [Talaromyces stipitatus ATCC 10500]	Talaromyces stipitatus ATCC 10500	1.61e-25	-	-	-	-	-	-	-	-	-	-	-	-	-	ns	ns	ns	ns	no
446	GCLVSC_97	F	1785398	1786196	no	OCL082.C21_A23_PolyA, OCL082.CR_A23_PolyA	no	Contig5849_PolyA	-	-	-	-	-	-	-	-	-	-	-	-	-	-	-	-	-	-	-	ns	ns	ns	ns	no
447	GCLVSC_97	F	1790852	1791841	no	OCL0412.C21_O15, OCL0412.CR_O15_PolyA	no	Contig4477_PolyA	-	-	-	-	-	-	-	-	-	-	-	-	-	-	-	-	-	-	-	ns	ns	ns	ns	LPPE
448	GCLVSC_97	F	1792174	1794114	no	MPB021.C21_B03, OCL051.C21_F21, OCL021.C21_B07, OCL0214.C21_E06, OCL0214.CR_E06_PolyA, MPB011.C21_E09_PolyA, OCL021.CR_B07_PolyA, OCL051.CR_F21_PolyA, MPB011.C21_P05_PolyA	yes	Contig5216_PolyA	phosphoglucomutase 2 [Neurospora crassa OR74A] &gt;gi|28925418|gb|EAA34468.1| phosphoglucomutase 2 [Neurospora crassa OR74A]	Neurospora crassa OR74A	0	phosphoglucomutase [Ajellomyces capsulatus G186AR]	Ajellomyces capsulatus G186AR	0	IPR005843, IPR005844, IPR005845, IPR005846,	IPR005843 Alpha-D-phosphohexomutase, C-terminal !!! IPR005844 Alpha-D-phosphohexomutase, alpha/beta/alpha domain I !!! IPR005845 Alpha-D-phosphohexomutase, alpha/beta/alpha domain II !!! IPR005846 Alpha-D-phosphohexomutase, alpha/beta/alpha domain III !!!	GO:0005975,	GO:0005975 carbohydrate metabolic process !!!	-	-	phosphoglucomutase [EC:5.4.2.2]	01100 Metabolism	01101 Carbohydrate Metabolism; 01110 Biosynthesis of Secondary Metabolites	00010 Glycolysis / Gluconeogenesis [PATH:ko00010]; 00030 Pentose phosphate pathway [PATH:ko00030]; 00052 Galactose metabolism [PATH:ko00052]; 00500 Starch and sucrose metabolism [PATH:ko00500]; 00520 Amino sugar and nucleotide sugar metabolism [PATH:ko00520]; 00521 Streptomycin biosynthesis [PATH:ko00521]	5. Isomerases	-	K01835	ns	ns	ns	ns	no
449	GCLVSC_97	R	1798545	1800261	no	OCL017.CR_N06_PolyA, OCL036.C21_H16_PolyA, OCL021.CR_C19_PolyA, OCL036.CR_O04_PolyA, OCL021.C21_C19_PolyA, OCL0219.C21_L18_PolyA, OCL0219.CR_L18_PolyA, OCL051.C21_M20, OCL036.C21_O04_PolyA, OCL0210.C21_N10_PolyA, OCL011.C21_J16_PolyA, OCL052.C21_N18_PolyA, OCL018.C21_L08_PolyA, OCL018.C21_L02_PolyA, OCL053.C21_I22, OCL011.CR_J16_PolyA, OCL013.C21_L01_PolyA, OCL018.CR_L02_PolyA, OCL018.CR_L08_Poly…	no	Contig1310_PolyA	hypothetical protein FG00385.1 [Gibberella zeae PH-1] &gt;gi|110287687|sp|Q4IQX3|NHP6_GIBZE RecName: Full=Non-histone chromosomal protein 6	Gibberella zeae PH-1	2.42e-35	non-histone chromosomal protein 6 [Ajellomyces capsulatus G186AR]	Ajellomyces capsulatus G186AR	5.38e-35	IPR000910,	IPR000910 High mobility group, HMG1/HMG2 !!!	GO:0003677, GO:0005634,	-	GO:0003677 DNA binding !!!	GO:0005634 nucleus !!!	-	-	-	-	-	-	-	ns	ns	up in culture	0.01	no
450	GCLVSC_97	F	1800796	1801600	no	OCL041.C21_B19_PolyA, OCL041.CR_B19_PolyA	no	Contig4117_PolyA	-	-	-	-	-	-	-	-	-	-	-	-	-	-	-	-	-	-	-	ns	ns	ns	ns	LPPE
451	GCLVSC_97	R	1808342	1809298	no	MPB024.C21_E09_PolyA, MPB024.C21_G14_PolyA, MPB034.C21_O05_PolyA, MPB011.C21_L24_PolyA	no	Contig265_PolyA	unnamed protein product [Podospora anserina] &gt;gi|170939805|emb|CAP65031.1| unnamed protein product [Podospora anserina]	Podospora anserina	4.67e-12	-	-	-	-	-	-	-	-	-	-	-	-	-	-	-	-	ns	ns	ns	ns	no
452	GCLVSC_97	F	1812418	1816642	453	MPB024.C21_H15	no	MPB024.C21_H15_PolyA	-	-	-	-	-	-	-	-	-	-	-	-	-	-	-	-	-	-	-	ns	ns	ns	ns	no
453	GCLVSC_97	R	1816613	1817415	452	MPB031.C21_I11	no	MPB031.C21_I11_PolyA	-	-	-	-	-	-	-	-	-	-	-	-	-	-	-	-	-	-	-	ns	ns	ns	ns	no
454	GCLVSC_97	R	1822052	1822562	no	OCL049.C21_G11_PolyA, OCL049.CR_G11_PolyA	no	Contig5141_PolyA	-	-	-	-	-	-	-	-	-	-	-	-	-	-	-	-	-	-	-	ns	ns	ns	ns	LPPE
455	GCLVSC_97	F	1823264	1824753	no	OCL029.CR_P22_PolyA, OCL026.C21_H12, OCL029.C21_P22, OCL026.CR_H12_PolyA	yes	Contig3601_PolyA	-	-	-	-	-	-	-	-	-	-	-	-	-	-	-	-	-	-	-	ns	ns	ns	ns	no
456	GCLVSC_97	F	1830080	1831171	457	OCL031.C21_E09, OCL027.C21_I10, OCL012.C21_B16, OCL053.C21_P02, OCL014.C21_P06, OCL038.C21_I22, OCL031.C21_A08, OCL029.C21_L14, OCL029.C21_H22, OCL0215.C21_D11, OCL0212.C21_H20, OCL016.C21_E14, OCL015.C21_J14, OCL014.C21_N11, OCL011.C21_C21, OCL0213.C21_H01, OCL022.C21_P14, OCL037.C21_E03, OCL0410.C21_I21, OCL0410.C21_B09, OCL038.CR_I22_PolyA, OCL014.CR_N11_PolyA, OCL027.CR_I10_PolyA, OCL014.CR_P…	no	Contig1071_PolyA	conserved hypothetical protein [Magnaporthe grisea 70-15] &gt;gi|145011320|gb|EDJ95976.1| conserved hypothetical protein [Magnaporthe grisea 70-15]	Magnaporthe grisea 70-15	1.53e-124	proteasome component C5 [Neurospora crassa OR74A] &gt;gi|157069819|gb|EAA34540.2| proteasome component C5 [Neurospora crassa OR74A]	Neurospora crassa OR74A	4.45e-124	IPR001353,	IPR001353 Proteasome, subunit alpha/beta !!!	GO:0004298, GO:0005839, GO:0051603,	GO:0051603 proteolysis involved in cellular protein catabolic process !!!	GO:0004298 threonine-type endopeptidase activity !!!	GO:0005839 proteasome core complex !!!	20S proteasome subunit beta 6 [EC:3.4.25.1]	01100 Metabolism; 01120 Genetic Information Processing	01112 Enzyme Families; 01123 Folding, Sorting and Degradation	01002 Peptidases [BR:ko01002]; 04121 Ubiquitin system [BR:ko04121]; 03050 Proteasome [PATH:ko03050]	3. Hydrolases	peptidase	K02732	ns	ns	up in culture	0.01	no
457	GCLVSC_97	R	1830102	1830760	456	OCL049.C21_B01_PolyA, OCL049.CR_B01_PolyA	no	Contig5111_PolyA	-	-	-	-	-	-	-	-	-	-	-	-	-	-	-	-	-	-	-	ns	ns	ns	ns	LPPE
458	GCLVSC_97	F	1831911	1836233	no	MPB023.C21_O06	no	MPB023.C21_O06_PolyA	hypothetical protein CHGG_01020 [Chaetomium globosum CBS 148.51] &gt;gi|88185317|gb|EAQ92785.1| hypothetical protein CHGG_01020 [Chaetomium globosum CBS 148.51]	Chaetomium globosum CBS 148.51	3.74e-34	VPS9 domain protein, putative [Aspergillus clavatus NRRL 1] &gt;gi|119397416|gb|EAW07847.1| VPS9 domain protein, putative [Aspergillus clavatus NRRL 1]	Aspergillus clavatus NRRL 1	2.12e-29	-	-	-	-	-	-	-	-	-	-	-	-	-	ns	ns	ns	ns	no
459	GCLVSC_97	F	1839452	1840536	no	OCL027.C21_O24, OCL027.CR_O24_PolyA	no	Contig3382_PolyA	hypothetical protein MGG_11410 [Magnaporthe grisea 70-15] &gt;gi|145021620|gb|EDK05749.1| hypothetical protein MGG_11410 [Magnaporthe grisea 70-15]	Magnaporthe grisea 70-15	1.52e-117	related to sialidase [Neurospora crassa]	Neurospora crassa	1.47e-112	-	-	-	-	-	-	-	-	-	-	-	-	-	ns	ns	ns	ns	no
460	GCLVSC_97	R	1840589	1842123	no	OCL0211.C21_O01, OCL0221.C21_C23, OCL088.C21_A15, OCL061.C21_E19, OCL086.C21_J02, OCL0211.CR_O01_PolyA, OCL0221.CR_C23_PolyA, OCL088.CR_A15_PolyA, OCL086.CR_J02_PolyA, OCL061.CR_E19_PolyA, OCL048.C21_D12_PolyA, OCL048.CR_D12_PolyA	no	Contig2895_PolyA	hypothetical protein CHGG_01018 [Chaetomium globosum CBS 148.51] &gt;gi|88185315|gb|EAQ92783.1| hypothetical protein CHGG_01018 [Chaetomium globosum CBS 148.51]	Chaetomium globosum CBS 148.51	1.43e-82	PPPDE peptidase family (predicted) [Schizosaccharomyces pombe 972h-] &gt;gi|51701605|sp|Q8X1T0|HAG1_SCHPO RecName: Full=UPF0326 protein hag1; AltName: Full=Meiotically up-regulated gene 67 protein &gt;gi|18026873|gb|AAL55664.1|AF237420_1 hypothetical protein [Schizosaccharomyces pombe] &gt;gi|21314890|emb|CAB66315.2| PPPDE peptidase family (predicted) [Schizosaccharomyces pombe]	Schizosaccharomyces pombe	1.77e-24	IPR008580,	IPR008580 Protein of unknown function DUF862, eukaryotic !!!	-	-	-	-	-	-	-	-	-	-	-	ns	ns	ns	ns	no
461	GCLVSC_97	F	1842411	1843456	no	OCL015.C21_L07, OCL013.C21_M22, OCL054.C21_D18, OCL054.C21_G20, OCL031.C21_E07, OCL088.C21_L13, OCL032.C21_M01, OCL017.C21_J16, OCL034.C21_K03, OCL082.C21_C16, OCL034.C21_C02, MPB013.C21_M19, OCL037.C21_F18, OCL024.CR_G05_PolyA, OCL024.C21_G05_PolyA, OCL032.CR_M01_PolyA, OCL015.CR_L07_PolyA, OCL054.CR_G20_PolyA, OCL033.CR_E09_PolyA, OCL033.C21_E09_PolyA, OCL017.CR_J16_PolyA, OCL082.CR_C16_PolyA, …	yes	Contig975_PolyA	GTP-binding protein YchF [Talaromyces stipitatus ATCC 10500]	Talaromyces stipitatus ATCC 10500	5.78e-111	GTP-binding protein YchF [Penicillium marneffei ATCC 18224] &gt;gi|210066526|gb|EEA20619.1| GTP-binding protein YchF [Penicillium marneffei ATCC 18224]	Penicillium marneffei ATCC 18224	1.29e-110	IPR013029,	IPR013029 Protein of unknown function DUF933 !!!	-	-	-	-	K06942	-	-	-	-	-	K06942	ns	ns	ns	ns	no
462	GCLVSC_97	F	1846808	1848043	no	OCL0221.C21_C12, OCL0221.CR_C12_PolyA, MPB011.C21_D05_PolyA, MPB044.C21_A08_PolyA, MPB044.C21_I04_PolyA	no	Contig2890_PolyA	unnamed protein product [Podospora anserina] &gt;gi|170939814|emb|CAP65040.1| unnamed protein product [Podospora anserina]	Podospora anserina	2.1e-20	RecName: Full=Ubiquitin carboxyl-terminal hydrolase 16; AltName: Full=Ubiquitin thioesterase 16; AltName: Full=Ubiquitin-specific-processing protease 16; AltName: Full=Deubiquitinating enzyme 16	RecName: Full=Ubiquitin carboxyl-terminal hydrolase 16; AltName: Full=Ubiquitin thioesterase 16; AltName: Full=Ubiquitin-specific-processing protease 16; AltName: Full=Deubiquitinating enzyme 16	3.03e-19	IPR001394,	IPR001394 Peptidase C19, ubiquitin carboxyl-terminal hydrolase 2 !!!	GO:0004221, GO:0006511,	GO:0006511 ubiquitin-dependent protein catabolic process !!!	GO:0004221 ubiquitin thiolesterase activity !!!	-	ubiquitin carboxyl-terminal hydrolase 16 [EC:3.1.2.15]	01100 Metabolism; 01120 Genetic Information Processing	01112 Enzyme Families; 01123 Folding, Sorting and Degradation	01002 Peptidases [BR:ko01002]; 04121 Ubiquitin system [BR:ko04121]	3. Hydrolases	peptidase	K11874	ns	ns	ns	ns	no
463	GCLVSC_97	F	1851396	1852951	no	OCL051.C21_K11, OCL041.C21_I15_PolyA, OCL041.CR_I15_PolyA, OCL051.CR_K11_PolyA	no	Contig5233_PolyA	-	-	-	-	-	-	-	-	-	-	-	-	-	-	-	-	-	-	-	ns	ns	ns	ns	no
464	GCLVSC_97	F	1856971	1858362	no	MPB012.C21_N23_PolyA, MPB021.C21_J05_PolyA, MPB023.C21_N23_PolyA, MPB025.C21_N24_PolyA, OCL0215.C21_K22_PolyA, OCL0215.CR_K22_PolyA	yes	Contig95_PolyA	hypothetical protein MGG_04496 [Magnaporthe grisea 70-15] &gt;gi|145011396|gb|EDJ96052.1| hypothetical protein MGG_04496 [Magnaporthe grisea 70-15]	Magnaporthe grisea 70-15	2.2e-49	RNA exonuclease Rex2, putative [Aspergillus flavus NRRL3357] &gt;gi|220699461|gb|EED55800.1| RNA exonuclease Rex2, putative [Aspergillus flavus NRRL3357]	Aspergillus flavus NRRL3357	4.01e-43	IPR013520,	IPR013520 Exonuclease, RNase T/DNA polymerase III !!!	-	-	-	-	E3.1.-.-	-	-	-	-	-	K01175	ns	ns	ns	ns	no
465	GCLVSC_97	F	1861378	1862129	no	OCL086.CR_B04_PolyA, OCL086.C21_B04_PolyA, OCL0216.C21_C18_PolyA, OCL032.CR_L21_PolyA, OCL0216.CR_C18_PolyA, OCL032.C21_L21_PolyA, OCL044.C21_E16_PolyA, OCL044.C21_M12_PolyA, OCL044.CR_E16_PolyA, OCL0221.CR_F19_PolyA, OCL0221.C21_F19_PolyA, OCL045.C21_M23_PolyA, OCL045.CR_M23_PolyA, OCL088.C21_B10_PolyA, OCL088.CR_B10_PolyA, OCL087.C21_A07_PolyA, OCL087.CR_A07_PolyA	no	Contig2232_PolyA	hypothetical protein MGG_10819 [Magnaporthe grisea 70-15] &gt;gi|145021627|gb|EDK05756.1| hypothetical protein MGG_10819 [Magnaporthe grisea 70-15]	Magnaporthe grisea 70-15	1.12e-18	-	-	-	-	-	-	-	-	-	-	-	-	-	-	-	-	ns	ns	ns	ns	no
466	GCLVSC_97	F	1863278	1863784	no	OCL0217.C21_M19, OCL0218.CR_C07, OCL0218.C21_C07, OCL0217.CR_M19, OCL0412.CR_C19, OCL0412.C21_C19	no	Contig2406	-	-	-	-	-	-	-	-	-	-	-	-	-	-	-	-	-	-	-	ns	ns	ns	ns	no
467	GCLVSC_97	F	1867514	1867712	no	OCL0213.CR_F05	no	OCL0213.CR_F05_PolyA	-	-	-	-	-	-	-	-	-	-	-	-	-	-	-	-	-	-	-	ns	ns	ns	ns	no
468	GCLVSC_97	R	1867752	1869066	no	OCL048.C21_C09, OCL014.C21_M03, OCL014.CR_M03_PolyA, OCL048.CR_C09_PolyA	no	Contig5037_PolyA	unnamed protein product [Podospora anserina] &gt;gi|170947877|emb|CAP60041.1| unnamed protein product [Podospora anserina]	Podospora anserina	6.25e-153	tubulin alpha chain [Sclerotinia sclerotiorum 1980] &gt;gi|154697152|gb|EDN96890.1| tubulin alpha chain [Sclerotinia sclerotiorum 1980]	Sclerotinia sclerotiorum 1980	2.9e-150	IPR003008, IPR018316,	IPR003008 Tubulin/FtsZ, GTPase domain !!! IPR018316 Tubulin/FtsZ, 2-layer sandwich domain !!!	GO:0043234, GO:0051258, GO:0003924, GO:0005525,	GO:0051258 protein polymerization !!!	GO:0003924 GTPase activity !!! GO:0005525 GTP binding !!!	GO:0043234 protein complex !!!	-	-	-	-	-	-	-	ns	ns	ns	ns	no
469	GCLVSC_97	F	1873874	1875739	no	OCL038.C21_L24, OCL022.C21_M21, OCL022.CR_M21_PolyA, OCL038.CR_L24_PolyA	no	Contig2743_PolyA	hypothetical protein FG00402.1 [Gibberella zeae PH-1]	Gibberella zeae PH-1	8.99e-44	-	-	-	-	-	-	-	-	-	-	-	-	-	-	-	-	ns	ns	ns	ns	no
470	GCLVSC_97	F	1879841	1880883	no	MPB011.C21_J02, OCL027.C21_O14, OCL027.CR_O14_PolyA, OCL044.C21_M11_PolyA, OCL044.CR_M11_PolyA, OCL0212.C21_F16_PolyA, OCL0212.CR_F16_PolyA, OCL044.CR_N10_PolyA, OCL0410.CR_I09_PolyA, OCL044.C21_N10_PolyA, OCL0410.C21_I09_PolyA	no	Contig27_PolyA	hypothetical protein SS1G_10683 [Sclerotinia sclerotiorum 1980] &gt;gi|154695070|gb|EDN94808.1| hypothetical protein SS1G_10683 [Sclerotinia sclerotiorum 1980]	Sclerotinia sclerotiorum 1980	1.06e-120	aldose 1-epimerase [Pyrenophora tritici-repentis Pt-1C-BFP] &gt;gi|187973398|gb|EDU40897.1| aldose 1-epimerase [Pyrenophora tritici-repentis Pt-1C-BFP]	Pyrenophora tritici-repentis Pt-1C-BFP	7.37e-98	IPR008183,	IPR008183 Aldose 1-epimerase !!!	GO:0005975, GO:0016853,	GO:0005975 carbohydrate metabolic process !!!	GO:0016853 isomerase activity !!!	-	-	-	-	-	-	-	-	ns	ns	ns	ns	no
471	GCLVSC_97	F	1880900	1881497	no	OCL062.C21_P11_PolyA, OCL062.CR_P11_PolyA, OCL062.C21_C06_PolyA, OCL062.CR_C06_PolyA	no	Contig5598_PolyA	hypothetical protein MGG_03246 [Magnaporthe grisea 70-15] &gt;gi|145015758|gb|EDK00248.1| hypothetical protein MGG_03246 [Magnaporthe grisea 70-15]	Magnaporthe grisea 70-15	1.58e-31	sister chromatid cohesion protein Ctf8 [Aspergillus fumigatus Af293] &gt;gi|66849397|gb|EAL89725.1| sister chromatid cohesion protein Ctf8, putative [Aspergillus fumigatus Af293] &gt;gi|159125317|gb|EDP50434.1| conserved hypothetical protein [Aspergillus fumigatus A1163]	Aspergillus fumigatus A1163	1.33e-30	IPR018607,	IPR018607 Chromosome transmission fidelity protein 8 !!!	-	-	-	-	chromosome transmission fidelity protein 8	01120 Genetic Information Processing	01124 Replication and Repair	03036 Chromosome [BR:ko03036]	-	-	K11270	ns	ns	ns	ns	no
472	GCLVSC_97	F	1883512	1885124	no	OCL088.C21_F23, OCL087.C21_N24, OCL088.C21_B11, OCL089.C21_C10, OCL088.CR_F23_PolyA, OCL088.CR_B11_PolyA, OCL086.CR_K08_PolyA, OCL061.C21_N07_PolyA, OCL061.CR_N07_PolyA, OCL086.C21_K08_PolyA, OCL087.CR_N24_PolyA	no	Contig6129_PolyA	40S ribosomal protein S6 [Neurospora crassa OR74A] &gt;gi|28925111|gb|EAA34195.1| 40S ribosomal protein S6 [Neurospora crassa OR74A] &gt;gi|38524207|emb|CAE75674.1| probable 40s ribosomal protein S6.e, cytosolic [Neurospora crassa]	Neurospora crassa	1.41e-111	40S ribosomal protein S6 [Botryotinia fuckeliana B05.10] &gt;gi|150846065|gb|EDN21258.1| 40S ribosomal protein S6 [Botryotinia fuckeliana B05.10]	Botryotinia fuckeliana B05.10	4.4e-105	IPR001377,	IPR001377 Ribosomal protein S6e !!!	GO:0003735, GO:0005622, GO:0005840, GO:0006412,	GO:0006412 translation !!!	GO:0003735 structural constituent of ribosome !!!	GO:0005622 intracellular !!! GO:0005840 ribosome !!!	small subunit ribosomal protein S6e	01120 Genetic Information Processing; 01130 Environmental Information Processing	01122 Translation; 01132 Signal Transduction	03010 Ribosome [PATH:ko03010]; 03011 Ribosome [BR:ko03011]; 04150 mTOR signaling pathway [PATH:ko04150]	-	ribosomal protein	K02991	ns	ns	up in spores	0.02	no
473	GCLVSC_97	R	1887970	1890251	no	OCL081.CR_J17, OCL086.C21_I01, OCL037.C21_N18, OCL087.C21_M14, OCL081.C21_J17, OCL088.C21_A17, OCL024.C21_C01, OCL015.C21_A10, OCL024.CR_C01_PolyA, OCL088.CR_A17_PolyA, OCL087.CR_M14_PolyA, OCL015.CR_A10_PolyA, OCL086.CR_I01_PolyA, OCL037.CR_N18_PolyA	no	Contig4030_PolyA	hypothetical protein MGG_07148 [Magnaporthe grisea 70-15] &gt;gi|145019623|gb|EDK03851.1| hypothetical protein MGG_07148 [Magnaporthe grisea 70-15]	Magnaporthe grisea 70-15	1.97e-143	ribose-phosphate pyrophosphokinase 2 [Aspergillus terreus NIH2624] &gt;gi|114194092|gb|EAU35792.1| ribose-phosphate pyrophosphokinase 2 [Aspergillus terreus NIH2624]	Aspergillus terreus NIH2624	7.27e-130	IPR000836,	IPR000836 Phosphoribosyltransferase !!!	GO:0009116,	GO:0009116 nucleoside metabolic process !!!	-	-	ribose-phosphate pyrophosphokinase [EC:2.7.6.1]	01100 Metabolism	01101 Carbohydrate Metabolism; 01104 Nucleotide Metabolism	00030 Pentose phosphate pathway [PATH:ko00030]; 00230 Purine metabolism [PATH:ko00230]	2. Transferases	-	K00948	ns	ns	ns	ns	no
474	GCLVSC_97	F	1904077	1905332	no	OCL0216.C21_P13, MPB012.C21_H20, OCL037.C21_E02, OCL037.CR_E02_PolyA, OCL0216.CR_P13_PolyA, OCL087.CR_E14_PolyA, OCL087.C21_E14_PolyA	no	Contig73_PolyA	unnamed protein product [Podospora anserina] &gt;gi|170944589|emb|CAP70700.1| unnamed protein product [Podospora anserina]	Podospora anserina	1.12e-180	related to TOM1 protein [Neurospora crassa]	Neurospora crassa	8.3e-176	IPR000569,	IPR000569 HECT !!!	GO:0005622, GO:0006464, GO:0016881,	GO:0006464 protein modification process !!!	GO:0016881 acid-amino acid ligase activity !!!	GO:0005622 intracellular !!!	E3 ubiquitin-protein ligase HUWE1 [EC:6.3.2.19]	01120 Genetic Information Processing	01123 Folding, Sorting and Degradation	04120 Ubiquitin mediated proteolysis [PATH:ko04120]; 04121 Ubiquitin system [BR:ko04121]	6. Ligases	-	K10592	ns	ns	ns	ns	no
475	GCLVSC_97	R	1905353	1906193	no	MPB012.C21_I22_PolyA, MPB014.C21_L22_PolyA, MPB012.C21_A19_PolyA, MPB013.C21_G10_PolyA, MPB014.C21_M12_PolyA, MPB013.C21_J23_PolyA, MPB012.C21_N08_PolyA, MPB012.C21_M01_PolyA, MPB012.C21_G13_PolyA, MPB014.C21_N10_PolyA, MPB011.C21_F18_PolyA, MPB012.C21_A05_PolyA, MPB011.C21_N12_PolyA, MPB011.C21_E15_PolyA	no	Contig76_PolyA	hypothetical protein CHGG_07997 [Chaetomium globosum CBS 148.51] &gt;gi|88179276|gb|EAQ86744.1| hypothetical protein CHGG_07997 [Chaetomium globosum CBS 148.51]	Chaetomium globosum CBS 148.51	6.28e-19	-	-	-	-	-	-	-	-	-	-	-	-	-	-	-	-	ns	ns	ns	ns	no
476	GCLVSC_97	R	1909915	1910563	no	OCL036.C21_E20, OCL036.C21_L04_PolyA, OCL035.CR_J08_PolyA, OCL035.C21_J08_PolyA, OCL036.CR_L04_PolyA, OCL043.C21_E05_PolyA, OCL083.C21_F05_PolyA, OCL083.CR_F05_PolyA, OCL0210.C21_A10_PolyA, OCL013.CR_E17_PolyA, OCL083.CR_M24_PolyA, OCL012.CR_H22_PolyA, OCL087.CR_F10_PolyA, OCL0210.CR_A10_PolyA, OCL083.C21_M24_PolyA, OCL063.C21_E17_PolyA, OCL063.CR_E17_PolyA, OCL035.C21_K11_PolyA, OCL035.CR_K11_Po…	no	Contig3934_PolyA	predicted protein [Magnaporthe grisea 70-15] &gt;gi|145017979|gb|EDK02258.1| predicted protein [Magnaporthe grisea 70-15]	Magnaporthe grisea 70-15	1.82e-16	-	-	-	-	-	-	-	-	-	-	-	-	-	-	-	-	ns	ns	ns	ns	no
477	GCLVSC_97	R	1910727	1911121	no	OCL043.C21_A17_PolyA, OCL043.CR_A17_PolyA	no	Contig4586_PolyA	-	-	-	-	-	-	-	-	-	-	-	-	-	-	-	-	-	-	-	ns	ns	ns	ns	LPPE
478	GCLVSC_97	F	1912311	1913381	no	OCL085.C21_A13, OCL036.CR_B22, OCL038.C21_K18_PolyA, OCL087.CR_B16_PolyA, OCL038.CR_K18_PolyA, OCL087.C21_B16_PolyA, OCL086.C21_B05, OCL036.C21_F21_PolyA, OCL036.CR_B05_PolyA, OCL036.CR_F21_PolyA, OCL053.C21_L12, OCL052.C21_D06, OCL036.C21_B05_PolyA, OCL085.C21_C14, OCL089.C21_D12, OCL018.C21_E10_PolyA, OCL018.CR_E10_PolyA, OCL031.CR_E17_PolyA, OCL032.C21_J10_PolyA, OCL031.C21_E17_PolyA, OCL012.C…	no	Contig1337_PolyA	hypothetical protein MGG_01066 [Magnaporthe grisea 70-15] &gt;gi|58257409|gb|AAW69326.1| 40S ribosomal protein S23-like protein [Magnaporthe grisea] &gt;gi|145017977|gb|EDK02256.1| hypothetical protein MGG_01066 [Magnaporthe grisea 70-15]	Magnaporthe grisea 70-15	7.74e-76	40S ribosomal protein S23 [Neurospora crassa OR74A] &gt;gi|14285761|sp|Q9HE74|RS23_NEUCR 40S ribosomal protein S23 (Cytoplasmic ribosomal protein 28) (CRP28) &gt;gi|11595555|emb|CAC18140.1| probable ribosomal protein S28 [Neurospora crassa] &gt;gi|157071973|gb|EAA27019.2| 40S ribosomal protein S23 [Neurospora crassa OR74A]	Neurospora crassa OR74A	7.74e-76	IPR006032,	IPR006032 Ribosomal protein S12/S23 !!!	GO:0003735, GO:0005622, GO:0005840, GO:0006412,	GO:0006412 translation !!!	GO:0003735 structural constituent of ribosome !!!	GO:0005622 intracellular !!! GO:0005840 ribosome !!!	small subunit ribosomal protein S23e	01120 Genetic Information Processing	01122 Translation	03010 Ribosome [PATH:ko03010]; 03011 Ribosome [BR:ko03011]	-	ribosomal protein	K02973	ns	ns	ns	ns	no
479	GCLVSC_97	R	1913421	1914143	no	OCL0211.C21_D14_PolyA, OCL0211.CR_D14_PolyA	no	Contig1680_PolyA	hypothetical protein CHGG_08010 [Chaetomium globosum CBS 148.51] &gt;gi|88179289|gb|EAQ86757.1| hypothetical protein CHGG_08010 [Chaetomium globosum CBS 148.51]	Chaetomium globosum CBS 148.51	1.26e-72	para-hydroxybenzoate-polyprenyltransferase Coq2, putative [Talaromyces stipitatus ATCC 10500]	Talaromyces stipitatus ATCC 10500	1.26e-64	IPR000537,	IPR000537 UbiA prenyltransferase !!!	GO:0004659, GO:0016021,	-	GO:0004659 prenyltransferase activity !!!	GO:0016021 integral to membrane !!!	4-hydroxybenzoate hexaprenyltransferase [EC:2.5.1.-]	01100 Metabolism	01109 Metabolism of Cofactors and Vitamins	00130 Ubiquinone and other terpenoid-quinone biosynthesis [PATH:ko00130]	2. Transferases	-	K06125	ns	ns	ns	ns	no
480	GCLVSC_97	R	1919877	1920428	no	OCL035.C21_M02_PolyA, OCL054.C21_G19_PolyA, OCL054.CR_G19_PolyA, OCL035.CR_M02_PolyA, OCL0210.CR_J08_PolyA, OCL0210.C21_J08_PolyA	no	Contig3897_PolyA	-	-	-	-	-	-	-	-	-	-	-	-	-	-	-	-	-	-	-	ns	ns	ns	ns	no
481	GCLVSC_97	F	1927916	1928938	no	OCL043.C21_A15, OCL027.C21_N15, OCL0219.C21_D03_PolyA, OCL0219.CR_D03_PolyA, OCL064.C21_M05, OCL027.CR_N15_PolyA, OCL064.CR_M05_PolyA, OCL043.CR_A15_PolyA	no	Contig3373_PolyA	-	-	-	-	-	-	-	-	-	-	-	-	-	-	-	-	-	-	-	ns	ns	ns	ns	no
482	GCLVSC_97	F	1931153	1932983	no	OCL0211.C21_I19, OCL0221.C21_B04, OCL0211.CR_I19_PolyA, OCL0221.CR_B04_PolyA	no	Contig1726_PolyA	unnamed protein product [Podospora anserina] &gt;gi|170942727|emb|CAP68380.1| unnamed protein product [Podospora anserina]	Podospora anserina	2.02e-105	HNWD3 [Podospora anserina]	Podospora anserina	2.02e-105	-	-	-	-	-	-	-	-	-	-	-	-	-	ns	ns	ns	ns	no
483	GCLVSC_97	F	1937375	1938468	no	OCL032.C21_I06, OCL032.CR_I06_PolyA, OCL048.C21_A24_PolyA, OCL048.CR_A24_PolyA	no	Contig3687_PolyA	hypothetical protein MGG_01072 [Magnaporthe grisea 70-15] &gt;gi|145017970|gb|EDK02249.1| hypothetical protein MGG_01072 [Magnaporthe grisea 70-15]	Magnaporthe grisea 70-15	2.02e-107	calcium dependent mitochondrial carrier protein, putative [Aspergillus flavus NRRL3357] &gt;gi|220697929|gb|EED54269.1| calcium dependent mitochondrial carrier protein, putative [Aspergillus flavus NRRL3357]	Aspergillus flavus NRRL3357	2.25e-82	IPR018108,	IPR018108 Mitochondrial substrate/solute carrier !!!	-	-	-	-	-	-	-	-	-	-	-	ns	ns	ns	ns	LPPE
484	GCLVSC_97	F	1944650	1945863	no	OCL048.C21_P10, OCL048.CR_P10_PolyA	no	Contig5104_PolyA	hypothetical protein NCU09549 [Neurospora crassa OR74A] &gt;gi|157073451|gb|EAA29532.2| conserved hypothetical protein [Neurospora crassa OR74A]	Neurospora crassa OR74A	3.6e-25	C6 zinc finger domain-containing protein [Ajellomyces capsulatus G186AR]	Ajellomyces capsulatus G186AR	1.28e-22	-	-	-	-	-	-	-	-	-	-	-	-	-	ns	ns	ns	ns	LPPE
485	GCLVSC_97	R	1946181	1947154	no	OCL0218.C21_N02, OCL0220.C21_M05, OCL0218.CR_N02_PolyA, OCL0220.CR_M05_PolyA	no	Contig2514_PolyA	conserved hypothetical protein [Aspergillus terreus NIH2624] &gt;gi|114190082|gb|EAU31782.1| conserved hypothetical protein [Aspergillus terreus NIH2624]	Aspergillus terreus NIH2624	9.61e-81	24-dehydrocholesterol reductase precursor, putative [Aspergillus flavus NRRL3357] &gt;gi|220700231|gb|EED56569.1| 24-dehydrocholesterol reductase precursor, putative [Aspergillus flavus NRRL3357]	Aspergillus flavus NRRL3357	2.8e-80	-	-	-	-	-	-	-	-	-	-	-	-	-	ns	ns	ns	ns	no
486	GCLVSC_97	R	1957053	1958356	no	OCL029.C21_D19, OCL029.CR_D19_PolyA, OCL036.C21_M04_PolyA, OCL036.CR_M04_PolyA, OCL0213.C21_E07_PolyA, OCL0213.CR_E07_PolyA	no	Contig3527_PolyA	hypothetical protein MGG_03404 [Magnaporthe grisea 70-15] &gt;gi|145009197|gb|EDJ93908.1| predicted protein [Magnaporthe grisea 70-15]	Magnaporthe grisea 70-15	2.14e-12	-	-	-	-	-	-	-	-	-	-	-	-	-	-	-	-	ns	ns	ns	ns	no
487	GCLVSC_97	R	1961272	1962649	no	OCL048.C21_P11, OCL062.C21_A04, MPB014.C21_E12_PolyA, MPB044.C21_G16_PolyA, MPB031.C21_N08_PolyA, OCL062.CR_A04_PolyA, OCL027.C21_H22, OCL048.CR_P11_PolyA	no	Contig5105_PolyA	-	-	-	-	-	-	-	-	-	-	-	-	-	-	-	-	-	-	-	ns	ns	ns	ns	no
488	GCLVSC_97	R	1966768	1967624	no	MPB034.C21_H03	no	MPB034.C21_H03_PolyA	aldehyde dehydrogenase, putative [Penicillium marneffei ATCC 18224] &gt;gi|210070859|gb|EEA24949.1| aldehyde dehydrogenase, putative [Penicillium marneffei ATCC 18224]	Penicillium marneffei ATCC 18224	8.98e-53	succinate semialdehyde dehydrogenase, putative [Talaromyces stipitatus ATCC 10500]	Talaromyces stipitatus ATCC 10500	7.6e-52	IPR015590,	IPR015590 Aldehyde dehydrogenase !!!	GO:0008152, GO:0016491,	GO:0008152 metabolic process !!!	GO:0016491 oxidoreductase activity !!!	-	-	-	-	-	-	-	-	ns	ns	ns	ns	no
489	GCLVSC_97	F	1970334	1970923	no	MPB033.C21_O06	no	MPB033.C21_O06_PolyA	conserved hypothetical protein [Aspergillus terreus NIH2624] &gt;gi|114190467|gb|EAU32167.1| conserved hypothetical protein [Aspergillus terreus NIH2624]	Aspergillus terreus NIH2624	1.24e-25	glucose-methanol-choline (gmc) oxidoreductase [Aspergillus clavatus NRRL 1] &gt;gi|119403136|gb|EAW13556.1| glucose-methanol-choline (gmc) oxidoreductase [Aspergillus clavatus NRRL 1]	Aspergillus clavatus NRRL 1	2.76e-25	IPR007867,	IPR007867 Glucose-methanol-choline oxidoreductase, C-terminal !!!	-	-	-	-	-	-	-	-	-	-	-	ns	ns	ns	ns	no
490	GCLVSC_97	F	1984202	1984951	no	OCL048.CR_M07, OCL048.C21_D15_PolyA, OCL0213.CR_J16_PolyA, OCL048.CR_D15_PolyA, OCL047.CR_G04_PolyA, OCL0220.C21_F03_PolyA, OCL047.C21_G04_PolyA, OCL0213.C21_J16_PolyA, OCL0220.CR_F03_PolyA, OCL061.CR_A21_PolyA, OCL061.C21_A21_PolyA, OCL027.CR_P01_PolyA, OCL027.C21_P01_PolyA, OCL021.C21_G05_PolyA, OCL021.CR_G05_PolyA, OCL0220.C21_K20_PolyA, OCL0220.CR_K20_PolyA, OCL048.C21_M07_PolyA, OCL037.C21_B…	no	Contig5042_PolyA	-	-	-	-	-	-	-	-	-	-	-	-	-	-	-	-	-	-	-	ns	ns	ns	ns	no
491	GCLVSC_97	R	1986984	1989446	no	OCL0220.C21_C08, OCL026.C21_O13, OCL051.C21_M17, OCL0210.C21_A01, OCL0210.CR_A01_PolyA, OCL0220.CR_C08_PolyA, OCL026.CR_O13_PolyA, OCL051.CR_M17_PolyA, MPB024.C21_D02_PolyA	yes	Contig2781_PolyA	hypothetical protein NCU01571 [Neurospora crassa OR74A] &gt;gi|16416040|emb|CAD01128.1| related to geranylgeranyl transferase alpha chain [Neurospora crassa] &gt;gi|28917261|gb|EAA26972.1| hypothetical protein NCU01571 [Neurospora crassa OR74A]	Neurospora crassa OR74A	6.67e-80	geranylgeranyl transferae type II alpha subunit, putative [Talaromyces stipitatus ATCC 10500]	Talaromyces stipitatus ATCC 10500	2.31e-56	IPR002088,	IPR002088 Protein prenyltransferase, alpha subunit !!!	GO:0008318, GO:0018346,	GO:0018346 protein amino acid prenylation !!!	GO:0008318 protein prenyltransferase activity !!!	-	-	-	-	-	-	-	-	ns	ns	ns	ns	no
492	GCLVSC_97	R	1993238	1994944	no	OCL081.C21_P01, OCL0221.C21_G15_PolyA, OCL0221.CR_G15_PolyA, OCL081.CR_P01_PolyA	no	Contig5847_PolyA	-	-	-	-	-	-	-	-	-	-	-	-	-	-	-	-	-	-	-	ns	ns	ns	ns	no
493	GCLVSC_97	F	1996320	1997204	no	MPB043.C21_B15_PolyA, OCL0221.C21_K23_PolyA, MPB031.C21_N17_PolyA, MPB025.C21_E05_PolyA, MPB024.C21_K24_PolyA, OCL0221.CR_K23_PolyA	no	Contig647_PolyA	THI4_FUSOX Thiazole biosynthetic enzyme, mitochondrial precursor (Stress-inducible protein sti35) [Gibberella zeae PH-1]	Gibberella zeae PH-1	1.87e-101	RecName: Full=Thiazole biosynthetic enzyme, mitochondrial; AltName: Full=Stress-inducible protein sti35; Flags: Precursor &gt;gi|168164|gb|AAA33341.1| STI35 protein &gt;gi|6045153|dbj|BAA85305.1| sti35 [Fusarium oxysporum]	Fusarium oxysporum	4.17e-101	IPR002922,	IPR002922 Thiamine biosynthesis Thi4 protein !!!	GO:0009228,	GO:0009228 thiamin biosynthetic process !!!	-	-	thi1 DEFINITION thiamine biosynthetic enzyme	-	-	-	-	-	K03146	ns	ns	ns	ns	no
494	GCLVSC_97	F	2004658	2005953	no	OCL048.C21_M13_PolyA, OCL048.CR_M13_PolyA, MPB011.C21_K21_PolyA, MPB044.C21_H01_PolyA	yes	Contig5088_PolyA	RecName: Full=ATP-dependent RNA helicase HAS1	RecName: Full=ATP-dependent RNA helicase HAS1	4.47e-45	ATP-dependent RNA helicase DDX18 [Neurospora crassa OR74A] &gt;gi|74696328|sp|Q7S2N9|HAS1_NEUCR RecName: Full=ATP-dependent RNA helicase has-1 &gt;gi|28920320|gb|EAA29692.1| ATP-dependent RNA helicase DDX18 [Neurospora crassa OR74A]	Neurospora crassa OR74A	5.84e-45	-	-	-	-	-	-	ATP-dependent RNA helicase DDX18 [EC:3.6.1.-]	01120 Genetic Information Processing	01121 Transcription	03041 Spliceosome [BR:ko03041]	3. Hydrolases	transcription (splicing)	K13179	ns	ns	ns	ns	LPPE
495	GCLVSC_97	F	2015576	2016308	no	OCL027.C21_M13_PolyA, OCL027.CR_M13_PolyA, OCL029.C21_F12_PolyA, OCL029.CR_F12_PolyA	no	Contig3365_PolyA	predicted protein [Ajellomyces capsulatus NAm1] &gt;gi|150411411|gb|EDN06799.1| predicted protein [Ajellomyces capsulatus NAm1]	Ajellomyces capsulatus NAm1	5.68e-28	-	-	-	-	-	-	-	-	-	-	-	-	-	-	-	-	ns	ns	ns	ns	no
496	GCLVSC_97	F	2018005	2019203	no	OCL061.C21_P19, OCL0220.C21_N03, OCL027.C21_H07, OCL063.C21_F22, OCL029.C21_O21, OCL048.CR_D14_PolyA, OCL048.C21_D14_PolyA, OCL0211.C21_E08, OCL0211.C21_I03, OCL0410.C21_I15, OCL0211.CR_E08_PolyA, OCL0220.CR_N03_PolyA, OCL0211.CR_I03_PolyA, OCL0410.CR_I15_PolyA, OCL061.CR_P19_PolyA, OCL063.CR_F22_PolyA, OCL027.CR_H07_PolyA, OCL029.CR_O21_PolyA	no	Contig2848_PolyA	conserved hypothetical protein [Pyrenophora tritici-repentis Pt-1C-BFP] &gt;gi|187976149|gb|EDU42775.1| conserved hypothetical protein [Pyrenophora tritici-repentis Pt-1C-BFP]	Pyrenophora tritici-repentis Pt-1C-BFP	5.55e-33	-	-	-	IPR013069,	IPR013069 BTB/POZ !!!	GO:0005515,	-	GO:0005515 protein binding !!!	-	-	-	-	-	-	-	-	ns	ns	ns	ns	no
497	GCLVSC_97	F	2041934	2042954	no	OCL041.C21_O18, OCL041.CR_O18_PolyA	no	Contig4195_PolyA	hypothetical protein MGG_12709 [Magnaporthe grisea 70-15] &gt;gi|145015583|gb|EDK00073.1| hypothetical protein MGG_12709 [Magnaporthe grisea 70-15]	Magnaporthe grisea 70-15	4.15e-21	Sit4-associated protein (Sap185), putative [Aspergillus fumigatus A1163]	Aspergillus fumigatus A1163	8.95e-16	-	-	-	-	-	-	-	-	-	-	-	-	-	ns	ns	ns	ns	LPPE
498	GCLVSC_97	F	2043882	2044761	no	OCL037.CR_M19	no	OCL037.CR_M19_PolyA	-	-	-	-	-	-	-	-	-	-	-	-	-	-	-	-	-	-	-	ns	ns	ns	ns	LPPE
499	GCLVSC_97	F	2047207	2048205	no	OCL044.C21_J04, OCL0215.C21_F18, OCL0216.C21_O14, OCL0217.CR_H23_PolyA, OCL0217.C21_H23_PolyA, OCL0215.CR_F18_PolyA, OCL0216.CR_O14_PolyA	no	Contig4718_PolyA	hypothetical protein FG06448.1 [Gibberella zeae PH-1]	Gibberella zeae PH-1	1.28e-35	fungal specific transcription factor, putative [Aspergillus flavus NRRL3357] &gt;gi|220697659|gb|EED54000.1| fungal specific transcription factor, putative [Aspergillus flavus NRRL3357]	Aspergillus flavus NRRL3357	1.63e-14	-	-	-	-	-	-	-	-	-	-	-	-	-	ns	ns	ns	ns	no
500	GCLVSC_97	F	2048380	2051054	no	OCL012.C21_A20, OCL0217.C21_H16, OCL0217.CR_H16_PolyA, OCL012.CR_A20_PolyA	no	OCL0217.C21_H16	hypothetical protein FG02279.1 [Gibberella zeae PH-1]	Gibberella zeae PH-1	7.18e-81	AMO1_ASPNG Copper amine oxidase 1 [Aspergillus nidulans FGSC A4] &gt;gi|40745481|gb|EAA64637.1| AMO1_ASPNG Copper amine oxidase 1 [Aspergillus nidulans FGSC A4]	Aspergillus nidulans FGSC A4	4.5e-75	IPR015798,	IPR015798 Copper amine oxidase, C-terminal !!!	GO:0005507, GO:0008131, GO:0009308, GO:0048038, GO:0055114,	GO:0009308 amine metabolic process !!! GO:0055114 oxidation reduction !!!	GO:0005507 copper ion binding !!! GO:0008131 amine oxidase activity !!! GO:0048038 quinone binding !!!	-	primary-amine oxidase [EC:1.4.3.21]	01100 Metabolism	01105 Amino Acid Metabolism; 01106 Metabolism of Other Amino Acids; 01110 Biosynthesis of Secondary Metabolites	00260 Glycine, serine and threonine metabolism [PATH:ko00260]; 00350 Tyrosine metabolism [PATH:ko00350]; 00360 Phenylalanine metabolism [PATH:ko00360]; 00410 beta-Alanine metabolism [PATH:ko00410]; 00950 Isoquinoline alkaloid biosynthesis [PATH:ko00950]; 00960 Tropane, piperidine and pyridine alkaloid biosynthesis [PATH:ko00960]	1. Oxidoreductases	-	K00276	ns	ns	ns	ns	no
501	GCLVSC_97	R	2054024	2054579	no	OCL0210.C21_K06_PolyA, OCL0210.CR_K06_PolyA	no	Contig1602_PolyA	hypothetical protein An15g04400 [Aspergillus niger] &gt;gi|134082501|emb|CAK97307.1| unnamed protein product [Aspergillus niger]	Aspergillus niger	2.74e-31	-	-	-	-	-	-	-	-	-	-	-	-	-	-	-	-	ns	ns	ns	ns	no
502	GCLVSC_97	F	2065672	2065991	no	MPB031.C21_G07	no	MPB031.C21_G07_PolyA	-	-	-	-	-	-	-	-	-	-	-	-	-	-	-	-	-	-	-	ns	ns	ns	ns	no
503	GCLVSC_97	R	2067491	2068530	no	OCL049.C21_G07, OCL049.CR_G07_PolyA	no	Contig5139_PolyA	-	-	-	-	-	-	-	-	-	-	-	-	-	-	-	-	-	-	-	ns	ns	ns	ns	LPPE
504	GCLVSC_97	F	2069750	2070539	no	OCL022.C21_I08_PolyA, OCL022.CR_I08_PolyA	no	Contig2711_PolyA	hypothetical protein MGG_14264 [Magnaporthe grisea 70-15] &gt;gi|145010236|gb|EDJ94892.1| hypothetical protein MGG_14264 [Magnaporthe grisea 70-15]	Magnaporthe grisea 70-15	7.24e-52	cytochrome b2 [Ajellomyces capsulatus G186AR]	Ajellomyces capsulatus G186AR	5.19e-50	IPR002932,	IPR002932 Glutamate synthase, central-C !!!	GO:0006537, GO:0015930,	GO:0006537 glutamate biosynthetic process !!!	GO:0015930 glutamate synthase activity !!!	-	L-lactate dehydrogenase (cytochrome) [EC:1.1.2.3]	01100 Metabolism	01101 Carbohydrate Metabolism	00620 Pyruvate metabolism [PATH:ko00620]	1. Oxidoreductases	-	K00101	ns	ns	ns	ns	no
505	GCLVSC_97	R	2070621	2071295	no	OCL023.C21_G21_PolyA, OCL023.CR_G21_PolyA	no	Contig3019_PolyA	hypothetical protein MGG_00195 [Magnaporthe grisea 70-15] &gt;gi|145018947|gb|EDK03226.1| hypothetical protein MGG_00195 [Magnaporthe grisea 70-15]	Magnaporthe grisea 70-15	3.06e-75	clock-controlled gene-9 protein [Neurospora crassa]	Neurospora crassa	5.4e-72	IPR001296,	IPR001296 Glycosyl transferase, group 1 !!!	GO:0009058,	GO:0009058 biosynthetic process !!!	-	-	-	-	-	-	-	-	-	ns	ns	ns	ns	no
506	GCLVSC_97	R	2075826	2077367	no	OCL018.C21_D01, OCL034.C21_O20, OCL0210.C21_N13, OCL032.C21_E21, OCL014.C21_L20, OCL027.C21_G14, OCL012.C21_J23, OCL033.C21_P04, OCL0212.C21_D04, OCL043.C21_L16, OCL064.C21_O07, OCL032.CR_E21_PolyA, OCL0213.C21_G05_PolyA, OCL0213.CR_G05_PolyA, MPB012.C21_J12_PolyA, OCL014.CR_L20_PolyA, OCL027.CR_G14_PolyA, OCL034.CR_O20_PolyA, OCL064.CR_O07_PolyA, OCL033.CR_P04_PolyA, OCL043.CR_L16_PolyA, MPB023.…	no	Contig3839_PolyA	superoxide dismutase, mitochondrial precursor [Neurospora crassa OR74A] &gt;gi|28920918|gb|EAA30249.1| superoxide dismutase, mitochondrial precursor [Neurospora crassa OR74A]	Neurospora crassa OR74A	7.2e-97	manganese superoxide dismutase [Chaetomium thermophilum]	Chaetomium thermophilum	6.31e-93	IPR019831, IPR019832,	IPR019831 Manganese/iron superoxide dismutase, N-terminal !!! IPR019832 Manganese/iron superoxide dismutase, C-terminal !!!	GO:0004784, GO:0006801, GO:0046872, GO:0055114,	GO:0006801 superoxide metabolic process !!! GO:0055114 oxidation reduction !!!	GO:0004784 superoxide dismutase activity !!! GO:0046872 metal ion binding !!!	-	superoxide dismutase, Fe-Mn family [EC:1.15.1.1]	01140 Cellular Processes	01151 Transport and Catabolism	04146 Peroxisome [PATH:ko04146]	1. Oxidoreductases	-	K04564	ns	ns	ns	ns	no
507	GCLVSC_97	F	2077570	2078430	no	OCL0218.C21_O18, OCL0217.C21_K13_PolyA, OCL045.C21_P05, OCL0217.CR_K13_PolyA, OCL045.CR_P05_PolyA, OCL021.C21_F06_PolyA, OCL023.C21_P24_PolyA, OCL021.CR_F06_PolyA, OCL0218.CR_O18_PolyA, OCL023.CR_P24_PolyA, OCL026.C21_P14_PolyA, OCL026.CR_P14_PolyA	no	Contig2394_PolyA	hypothetical protein MGG_00213 [Magnaporthe grisea 70-15] &gt;gi|145018925|gb|EDK03204.1| hypothetical protein MGG_00213 [Magnaporthe grisea 70-15]	Magnaporthe grisea 70-15	2.27e-68	RecName: Full=DNA replication complex GINS protein psf-3	RecName: Full=DNA replication complex GINS protein psf-3	1.38e-65	IPR010492,	IPR010492 GINS complex, Psf3 component !!!	-	-	-	-	GINS complex subunit 3	01120 Genetic Information Processing	01124 Replication and Repair	03032 DNA replication proteins [BR:ko03032]	-	-	K10734	ns	ns	ns	ns	no
508	GCLVSC_97	R	2082009	2083608	no	OCL0221.C21_P09, OCL021.C21_A08, OCL037.C21_M01, OCL037.CR_M01_PolyA, OCL021.CR_A08_PolyA, OCL0221.CR_P09_PolyA, OCL035.CR_L04_PolyA	no	Contig2964_PolyA	hypothetical protein NCU09882 [Neurospora crassa OR74A] &gt;gi|189081665|sp|Q7S232|MCA1A_NEUCR RecName: Full=Metacaspase-1A; Flags: Precursor &gt;gi|157069759|gb|EAA29413.2| hypothetical protein NCU09882 [Neurospora crassa OR74A]	Neurospora crassa OR74A	9.3e-133	RecName: Full=Metacaspase-1A; Flags: Precursor	RecName: Full=Metacaspase-1A; Flags: Precursor	2.62e-127	IPR011600,	IPR011600 Peptidase C14, caspase catalytic !!!	GO:0004197, GO:0006508,	GO:0006508 proteolysis !!!	GO:0004197 cysteine-type endopeptidase activity !!!	-	-	-	-	-	-	-	-	ns	ns	ns	ns	no
509	GCLVSC_97	F	2200300	2201073	no	OCL0213.C21_K09_PolyA, OCL0213.CR_K09_PolyA, OCL0221.C21_N05_PolyA, OCL0221.CR_N05_PolyA	no	Contig1953_PolyA	-	-	-	-	-	-	-	-	-	-	-	-	-	-	-	-	-	-	-	ns	ns	ns	ns	no
510	GCLVSC_97	R	2199099	2199651	no	OCL0412.C21_P15_PolyA, OCL0412.CR_P15_PolyA	no	Contig4483_PolyA	-	-	-	-	-	-	-	-	-	-	-	-	-	-	-	-	-	-	-	ns	ns	ns	ns	LPPE
511	GCLVSC_97	R	2180371	2181123	no	OCL048.C21_L03_PolyA, OCL048.CR_L03_PolyA, OCL0215.C21_I13_PolyA, OCL0215.CR_I13_PolyA	no	Contig2170_PolyA	-	-	-	-	-	-	-	-	-	-	-	-	-	-	-	-	-	-	-	ns	ns	ns	ns	no
512	GCLVSC_97	F	2144070	2145390	no	OCL0216.C21_E09, OCL023.C21_J19, OCL026.C21_D06, OCL042.C21_B07, OCL045.C21_O19, OCL028.C21_B20, OCL0214.C21_K16, OCL0214.CR_K16_PolyA, MPB032.C21_N02_PolyA, OCL0216.CR_E09_PolyA, OCL042.CR_B07_PolyA, OCL083.CR_M23_PolyA, OCL023.CR_J19_PolyA, OCL045.CR_O19_PolyA, OCL083.C21_M23, OCL026.CR_D06_PolyA, OCL028.CR_B20_PolyA	no	Contig3406_PolyA	Pc12g11520 [Penicillium chrysogenum Wisconsin 54-1255]	Penicillium chrysogenum Wisconsin 54-1255	3.12e-72	homocysteine synthase CysD [Aspergillus fumigatus Af293] &gt;gi|66845546|gb|EAL85880.1| homocysteine synthase CysD [Aspergillus fumigatus Af293] &gt;gi|159126157|gb|EDP51273.1| homocysteine synthase CysD [Aspergillus fumigatus A1163]	Aspergillus fumigatus A1163	7.43e-66	IPR000277,	IPR000277 Cys/Met metabolism, pyridoxal phosphate-dependent enzyme !!!	GO:0006520, GO:0030170,	GO:0006520 cellular amino acid metabolic process !!!	GO:0030170 pyridoxal phosphate binding !!!	-	-	-	-	-	-	-	-	ns	ns	ns	ns	no
513	GCLVSC_97	F	2139964	2140688	no	OCL033.C21_L19_PolyA, OCL033.CR_L19_PolyA	no	Contig3766_PolyA	predicted protein [Aspergillus terreus NIH2624] &gt;gi|114196588|gb|EAU38288.1| predicted protein [Aspergillus terreus NIH2624]	Aspergillus terreus NIH2624	3.13e-63	transferase family protein [Talaromyces stipitatus ATCC 10500]	Talaromyces stipitatus ATCC 10500	2.5e-28	-	-	-	-	-	-	-	-	-	-	-	-	-	ns	ns	ns	ns	LPPE
514	GCLVSC_97	R	2135591	2136932	515	OCL0412.C21_G16, OCL061.C21_A15, OCL0216.C21_B19, OCL061.CR_A15_PolyA, OCL0412.CR_G16_PolyA, OCL0216.CR_B19_PolyA	no	Contig4440_PolyA	hypothetical protein FG10481.1 [Gibberella zeae PH-1]	Gibberella zeae PH-1	6.38e-52	-	-	-	IPR019095,	IPR019095 Mediator complex, subunit Med18, metazoa/fungi !!!	GO:0000119, GO:0006357, GO:0016455,	GO:0006357 regulation of transcription from RNA polymerase II promoter !!!	GO:0016455 RNA polymerase II transcription mediator activity !!!	GO:0000119 mediator complex !!!	-	-	-	-	-	-	-	ns	ns	ns	ns	no
515	GCLVSC_97	F	2134277	2135614	514	OCL0410.CR_L18, OCL0410.C21_L18, OCL0212.C21_D14, OCL028.C21_K01, OCL028.CR_K01_PolyA, OCL0212.CR_D14_PolyA	no	Contig4286_PolyA	hypothetical protein NCU08087 [Neurospora crassa OR74A] &gt;gi|157070094|gb|EAA35982.2| predicted protein [Neurospora crassa OR74A]	Neurospora crassa OR74A	3.25e-83	-	-	-	-	-	-	-	-	-	-	-	-	-	-	-	-	ns	ns	ns	ns	no
516	GCLVSC_97	F	2129348	2131301	no	OCL046.C21_D10, OCL046.CR_D10_PolyA, OCL061.C21_O04_PolyA, OCL061.CR_O04_PolyA	no	Contig4874_PolyA	hypothetical protein NCU08227 [Neurospora crassa OR74A] &gt;gi|28920721|gb|EAA30081.1| predicted protein [Neurospora crassa OR74A]	Neurospora crassa OR74A	7.73e-61	endoglucanase [Emericella desertorum]	Emericella desertorum	2.2e-15	-	-	-	-	-	-	-	-	-	-	-	-	-	ns	ns	ns	ns	no
517	GCLVSC_97	F	2125482	2126055	no	OCL026.C21_A07_PolyA, OCL026.CR_A07_PolyA	no	Contig3177_PolyA	-	-	-	-	-	-	-	-	-	-	-	-	-	-	-	-	-	-	-	ns	ns	ns	ns	no
518	GCLVSC_97	F	2123694	2125236	no	OCL015.C21_G01, OCL012.C21_K05, OCL085.C21_I07, OCL032.C21_M14, OCL015.C21_B20, OCL0210.C21_B16, OCL085.CR_I07_PolyA, OCL032.CR_M14_PolyA, OCL015.CR_G01_PolyA, OCL012.CR_K05_PolyA, OCL0210.CR_B16_PolyA, OCL015.CR_B20_PolyA	no	Contig1116_PolyA	hypothetical protein MGG_12800 [Magnaporthe grisea 70-15] &gt;gi|145016022|gb|EDK00512.1| hypothetical protein MGG_12800 [Magnaporthe grisea 70-15]	Magnaporthe grisea 70-15	2.99e-53	-	-	-	-	-	-	-	-	-	-	-	-	-	-	-	-	ns	ns	ns	ns	no
519	GCLVSC_97	F	2109905	2110728	no	OCL061.C21_N15, OCL061.CR_N15_PolyA	no	Contig5491_PolyA	-	-	-	-	-	-	-	-	-	-	-	-	-	-	-	-	-	-	-	ns	ns	ns	ns	no
520	GCLVSC_97	R	2105262	2106148	no	OCL0410.C21_F06, OCL0410.CR_F06_PolyA	no	Contig4249_PolyA	hypothetical protein NCU06950 [Neurospora crassa OR74A] &gt;gi|28919558|gb|EAA28984.1| predicted protein [Neurospora crassa OR74A]	Neurospora crassa OR74A	8.34e-33	-	-	-	-	-	-	-	-	-	tuftelin-interacting protein 11	01120 Genetic Information Processing	01121 Transcription	03041 Spliceosome [BR:ko03041]	-	transcription (splicing)	K13103	ns	ns	ns	ns	LPPE
521	GCLVSC_97	F	2102835	2103720	no	OCL043.C21_F03_PolyA, OCL043.CR_F03_PolyA, OCL0215.C21_M14, OCL0215.CR_M14_PolyA	no	Contig2192_PolyA	-	-	-	-	-	-	-	-	-	-	-	-	-	-	-	-	-	-	-	ns	ns	ns	ns	no
522	GCLVSC_97	F	2099357	2100348	no	OCL0221.C21_J14, OCL016.C21_K19, OCL028.C21_L10, OCL061.C21_I07, OCL0210.C21_D02, OCL048.C21_H06, OCL022.C21_C24, OCL028.C21_G05, OCL062.C21_F16, OCL022.CR_C24_PolyA, OCL048.CR_H06_PolyA, OCL086.C21_F10_PolyA, OCL016.CR_K19_PolyA, OCL028.CR_L10_PolyA, OCL028.CR_G05_PolyA, OCL0221.CR_J14_PolyA, OCL0210.CR_D02_PolyA, OCL061.CR_I07_PolyA	no	Contig2934_PolyA	hypothetical protein An14g06040 [Aspergillus niger] &gt;gi|134081910|emb|CAK42165.1| unnamed protein product [Aspergillus niger]	Aspergillus niger	1.03e-77	-	-	-	-	-	-	-	-	-	-	-	-	-	-	-	-	ns	ns	ns	ns	no
523	GCLVSC_97	F	2097384	2098523	no	OCL0411.C21_P01, OCL0411.CR_P01_PolyA	no	Contig4385_PolyA	-	-	-	-	-	-	-	-	-	-	-	-	-	-	-	-	-	-	-	ns	ns	ns	ns	LPPE
524	GCLVSC_97	R	2096239	2097150	no	MPB032.C21_E02	no	MPB032.C21_E02_PolyA	hypothetical protein SNOG_08503 [Phaeosphaeria nodorum SN15] &gt;gi|160702155|gb|EAT83671.2| hypothetical protein SNOG_08503 [Phaeosphaeria nodorum SN15]	Phaeosphaeria nodorum SN15	8.06e-87	FAD dependent oxidoreductase, putative [Neosartorya fischeri NRRL 181] &gt;gi|119415264|gb|EAW25202.1| FAD dependent oxidoreductase, putative [Neosartorya fischeri NRRL 181]	Neosartorya fischeri NRRL 181	1.33e-81	IPR001327,	IPR001327 Pyridine nucleotide-disulphide oxidoreductase, NAD-binding region !!!	GO:0016491, GO:0050660,	-	GO:0016491 oxidoreductase activity !!! GO:0050660 FAD binding !!!	-	-	-	-	-	-	-	-	ns	ns	ns	ns	no
525	GCLVSC_146	F	555249	556073	no	OCL062.C21_J20, OCL062.CR_J20_PolyA	no	Contig5568_PolyA	vegetative incompatibility protein HET-E-1 [Pyrenophora tritici-repentis Pt-1C-BFP] &gt;gi|187976936|gb|EDU43562.1| vegetative incompatibility protein HET-E-1 [Pyrenophora tritici-repentis Pt-1C-BFP]	Pyrenophora tritici-repentis Pt-1C-BFP	5.73e-78	HNWD1 [Podospora anserina]	Podospora anserina	2.11e-72	IPR010730,	IPR010730 Heterokaryon incompatibility !!!	-	-	-	-	-	-	-	-	-	-	-	ns	ns	ns	ns	no
526	GCLVSC_117	R	18378	19699	no	OCL021.C21_C08, OCL049.C21_C16, OCL015.C21_F19, OCL0219.C21_F24, OCL0219.CR_F24_PolyA, OCL021.CR_C08_PolyA, OCL044.C21_F08_PolyA, OCL044.CR_F08_PolyA, OCL015.CR_F19_PolyA, OCL049.CR_C16_PolyA	no	Contig1410_PolyA	hypothetical protein FG02719.1 [Gibberella zeae PH-1]	Gibberella zeae PH-1	1.26e-52	MYB DNA-binding domain protein [Penicillium marneffei ATCC 18224] &gt;gi|210067674|gb|EEA21766.1| MYB DNA-binding domain protein [Penicillium marneffei ATCC 18224]	Penicillium marneffei ATCC 18224	3.01e-46	-	-	-	-	-	-	-	-	-	-	-	-	-	ns	ns	ns	ns	no
527	GCLVSC_117	R	21793	22287	no	OCL0412.C21_B15_PolyA, OCL0412.CR_B15_PolyA	no	Contig4404_PolyA	-	-	-	-	-	-	-	-	-	-	-	-	-	-	-	-	-	-	-	ns	ns	ns	ns	LPPE
528	GCLVSC_117	F	26939	29374	no	OCL083.C21_J12, OCL083.CR_J12_PolyA, MPB011.C21_H06_PolyA	no	OCL083.C21_J12	-	-	-	-	-	-	-	-	-	-	-	-	-	-	-	-	-	-	-	ns	ns	ns	ns	no
529	GCLVSC_117	R	30356	30904	no	OCL042.C21_D16_PolyA, OCL042.CR_D16_PolyA	no	Contig4515_PolyA	hypothetical protein CHGG_05376 [Chaetomium globosum CBS 148.51] &gt;gi|88181289|gb|EAQ88757.1| hypothetical protein CHGG_05376 [Chaetomium globosum CBS 148.51]	Chaetomium globosum CBS 148.51	5.77e-79	alpha-1,2-mannosyltransferase Kre5 [Magnaporthe grisea 70-15] &gt;gi|145017887|gb|EDK02166.1| alpha-1,2-mannosyltransferase Kre5 [Magnaporthe grisea 70-15]	Magnaporthe grisea 70-15	9.85e-79	IPR002685,	IPR002685 Glycosyl transferase, family 15 !!!	GO:0004377, GO:0006486, GO:0016020,	GO:0006486 protein amino acid glycosylation !!!	GO:0004377 glycolipid 2-alpha-mannosyltransferase activity !!!	GO:0016020 membrane !!!	mannosyltransferase [EC:2.4.1.-]	01100 Metabolism	01107 Glycan Biosynthesis and Metabolism	01003 Glycosyltransferases [BR:ko01003]	2. Transferases	glycosyltransferase	K03854	ns	ns	ns	ns	LPPE
530	GCLVSC_82	R	974181	975417	no	OCL049.C21_A02, OCL023.C21_E21, OCL023.CR_E21_PolyA, OCL049.CR_A02_PolyA	no	Contig3008_PolyA	predicted protein [Coccidioides immitis RS] &gt;gi|90297515|gb|EAS27146.1| predicted protein [Coccidioides immitis RS]	Coccidioides immitis RS	1.75e-49	-	-	-	-	-	-	-	-	-	-	-	-	-	-	-	-	ns	ns	ns	ns	no
531	GCLVSC_82	R	967598	968080	no	OCL0218.C21_O05, OCL0218.CR_O05	no	OCL0218.C21_O05	-	-	-	-	-	-	-	-	-	-	-	-	-	-	-	-	-	-	-	ns	ns	ns	ns	no
532	GCLVSC_82	R	962380	963147	no	OCL043.CR_A05, OCL049.C21_L10_PolyA, OCL049.CR_L10_PolyA, OCL012.C21_F04_PolyA, OCL012.CR_F04_PolyA, OCL0211.C21_B14_PolyA, OCL0211.CR_B14_PolyA, OCL0221.C21_K09_PolyA, OCL029.C21_G06_PolyA, OCL0221.CR_K09_PolyA, OCL029.CR_G06_PolyA	no	Contig5165_PolyA	hypothetical protein FG03123.1 [Gibberella zeae PH-1]	Gibberella zeae PH-1	4.45e-26	antigenic cell wall galactomannoprotein [Aspergillus fumigatus Af293] &gt;gi|66843991|gb|EAL84331.1| antigenic cell wall galactomannoprotein, putative [Aspergillus fumigatus Af293] &gt;gi|159122019|gb|EDP47142.1| antigenic cell wall galactomannoprotein, putative [Aspergillus fumigatus A1163]	Aspergillus fumigatus A1163	1.39e-11	-	-	-	-	-	-	-	-	-	-	-	-	-	ns	ns	ns	ns	no
533	GCLVSC_67	R	35007	35444	no	MPB021.C21_O12	no	MPB021.C21_O12_PolyA	-	-	-	-	-	-	-	-	-	-	-	-	-	-	-	-	-	-	-	ns	ns	ns	ns	no
534	GCLVSC_67	R	41861	42256	no	OCL035.C21_L12_PolyA, OCL035.CR_L12_PolyA	no	Contig3895_PolyA	-	-	-	-	-	-	-	-	-	-	-	-	-	-	-	-	-	-	-	ns	ns	ns	ns	LPPE
535	GCLVSC_67	F	45754	47435	no	OCL013.CR_C16_PolyA, OCL014.C21_D08, OCL015.C21_D07, OCL013.C21_C16, OCL014.C21_J07, OCL052.C21_F14, OCL014.CR_D08_PolyA, OCL014.CR_J07_PolyA, OCL052.CR_F14_PolyA, OCL015.CR_D07_PolyA	no	Contig1079_PolyA	hypothetical protein NCU10166 [Neurospora crassa OR74A] &gt;gi|74619618|sp|Q871A4|PPIL4_NEUCR RecName: Full=Peptidyl-prolyl cis-trans isomerase-like 4; Short=PPIase; Short=Rotamase &gt;gi|28950237|emb|CAD71104.1| conserved hypothetical protein [Neurospora crassa] &gt;gi|157070475|gb|EAA28168.2| hypothetical protein NCU10166 [Neurospora crassa OR74A]	Neurospora crassa OR74A	2.98e-153	RNA binding protein [Paracoccidioides brasiliensis Pb01]	Paracoccidioides brasiliensis Pb01	2.63e-125	IPR000504, IPR002130,	IPR000504 RNA recognition motif, RNP-1 !!! IPR002130 Peptidyl-prolyl cis-trans isomerase, cyclophilin-type !!!	GO:0003676, GO:0003755,	-	GO:0003676 nucleic acid binding !!! GO:0003755 peptidyl-prolyl cis-trans isomerase activity !!!	-	peptidyl-prolyl cis-trans isomerase-like 4 [EC:5.2.1.8]	01120 Genetic Information Processing	01121 Transcription; 01123 Folding, Sorting and Degradation	03041 Spliceosome [BR:ko03041]; 03110 Chaperones and folding catalysts [BR:ko03110]	5. Isomerases	transcription (splicing) / chaperone	K12735	ns	ns	up in culture	0.03	no
536	GCLVSC_67	F	50238	51558	no	OCL061.C21_G11, OCL061.CR_G11_PolyA	no	Contig5441_PolyA	hypothetical protein CHGG_06838 [Chaetomium globosum CBS 148.51] &gt;gi|88178117|gb|EAQ85585.1| hypothetical protein CHGG_06838 [Chaetomium globosum CBS 148.51]	Chaetomium globosum CBS 148.51	5.72e-22	-	-	-	IPR001138,	IPR001138 Fungal transcriptional regulatory protein, N-terminal !!!	GO:0003700, GO:0005634, GO:0008270,	-	GO:0003700 transcription factor activity !!! GO:0008270 zinc ion binding !!!	GO:0005634 nucleus !!!	-	-	-	-	-	-	-	ns	ns	ns	ns	no
537	GCLVSC_67	F	71996	74038	no	OCL034.C21_N15, OCL0214.C21_D19, OCL0214.CR_D19_PolyA, OCL011.C21_C15, OCL026.C21_J22, OCL022.C21_E02, OCL0210.C21_A15, OCL011.CR_C15_PolyA, OCL0210.CR_A15_PolyA, OCL045.CR_N02_PolyA, OCL026.CR_J22_PolyA, OCL022.CR_E02_PolyA, OCL034.CR_N15_PolyA, OCL045.C21_N02	no	Contig3833_PolyA	hypothetical protein CHGG_06847 [Chaetomium globosum CBS 148.51] &gt;gi|88178126|gb|EAQ85594.1| hypothetical protein CHGG_06847 [Chaetomium globosum CBS 148.51]	Chaetomium globosum CBS 148.51	3.87e-56	SAGA complex subunit Sgf29 [Schizosaccharomyces japonicus yFS275] &gt;gi|211999527|gb|EEB05187.1| SAGA complex subunit Sgf29 [Schizosaccharomyces japonicus yFS275]	Schizosaccharomyces japonicus yFS275	5.65e-15	-	-	-	-	-	-	SAGA-associated factor 29	01120 Genetic Information Processing	01124 Replication and Repair	03036 Chromosome [BR:ko03036]	-	-	K11364	ns	ns	ns	ns	no
538	GCLVSC_67	F	74493	75664	no	OCL021.CR_P18_PolyA, OCL013.C21_J04, OCL011.C21_N09, OCL011.CR_N09_PolyA, OCL031.CR_H15_PolyA, OCL031.C21_H15_PolyA, OCL011.CR_P11_PolyA, OCL011.CR_I18_PolyA, OCL014.CR_B01_PolyA, OCL024.CR_F12_PolyA, OCL035.CR_L19_PolyA, OCL052.C21_E22_PolyA, OCL014.C21_B01_PolyA, OCL052.CR_E22_PolyA, OCL033.CR_L13_PolyA, OCL037.CR_E10_PolyA, OCL037.C21_E10_PolyA, OCL035.C21_L19_PolyA, OCL033.C21_L13_PolyA, OCL0…	no	Contig1339_PolyA	40S ribosomal protein S24 [Neurospora crassa OR74A] &gt;gi|28918498|gb|EAA28171.1| 40S ribosomal protein S24 [Neurospora crassa OR74A] &gt;gi|28950233|emb|CAD71100.1| probable 40S RIBOSOMAL PROTEIN S24 [Neurospora crassa]	Neurospora crassa	3.43e-48	40S ribosomal protein S24 [Botryotinia fuckeliana B05.10] &gt;gi|150855673|gb|EDN30865.1| 40S ribosomal protein S24 [Botryotinia fuckeliana B05.10]	Botryotinia fuckeliana B05.10	8.45e-47	IPR001976,	IPR001976 Ribosomal protein S24e !!!	GO:0003735, GO:0005622, GO:0005840, GO:0006412,	GO:0006412 translation !!!	GO:0003735 structural constituent of ribosome !!!	GO:0005622 intracellular !!! GO:0005840 ribosome !!!	small subunit ribosomal protein S24e	01120 Genetic Information Processing	01122 Translation	03010 Ribosome [PATH:ko03010]; 03011 Ribosome [BR:ko03011]	-	ribosomal protein	K02974	ns	ns	up in culture	0	no
539	GCLVSC_67	R	76415	77866	no	OCL0215.C21_F14, OCL0215.CR_F14_PolyA	no	Contig2149_PolyA	hypothetical protein NCU07187 [Neurospora crassa OR74A] &gt;gi|28918503|gb|EAA28176.1| predicted protein [Neurospora crassa OR74A] &gt;gi|28950228|emb|CAD71095.1| hypothetical protein [Neurospora crassa]	Neurospora crassa	5.24e-37	-	-	-	-	-	-	-	-	-	-	-	-	-	-	-	-	ns	ns	ns	ns	no
540	GCLVSC_67	R	77886	78947	no	OCL034.C21_A23, OCL034.CR_A23_PolyA	no	Contig3784_PolyA	hypothetical protein MGG_10686 [Magnaporthe grisea 70-15] &gt;gi|145012221|gb|EDJ96877.1| hypothetical protein MGG_10686 [Magnaporthe grisea 70-15]	Magnaporthe grisea 70-15	2.19e-40	-	-	-	-	-	-	-	-	-	-	-	-	-	-	-	-	ns	ns	ns	ns	LPPE
541	GCLVSC_67	R	79101	80573	no	OCL035.C21_I24, OCL035.CR_I24_PolyA	no	Contig3884_PolyA	unnamed protein product [Podospora anserina] &gt;gi|170936324|emb|CAP60982.1| unnamed protein product [Podospora anserina]	Podospora anserina	5.44e-132	GTP cyclohydrolase-2 [Neurospora crassa OR74A] &gt;gi|28918504|gb|EAA28177.1| GTP cyclohydrolase-2 [Neurospora crassa OR74A] &gt;gi|28950227|emb|CAD71094.1| probable GTP cyclohydrolase II [Neurospora crassa]	Neurospora crassa	1.13e-129	IPR000926,	IPR000926 GTP cyclohydrolase II !!!	GO:0003935, GO:0009231,	GO:0009231 riboflavin biosynthetic process !!!	GO:0003935 GTP cyclohydrolase II activity !!!	-	GTP cyclohydrolase II [EC:3.5.4.25]	01100 Metabolism	01109 Metabolism of Cofactors and Vitamins	00740 Riboflavin metabolism [PATH:ko00740]	3. Hydrolases	-	K01497	ns	ns	ns	ns	LPPE
542	GCLVSC_67	R	80808	82498	no	OCL046.C21_G12, OCL042.C21_H12, OCL013.C21_D19, OCL024.C21_H12, OCL029.C21_E23, OCL024.CR_H12_PolyA, OCL013.CR_D19_PolyA, OCL029.CR_E23_PolyA, OCL046.CR_G12_PolyA, OCL042.CR_H12_PolyA	no	Contig933_PolyA	hypothetical protein CHGG_06848 [Chaetomium globosum CBS 148.51] &gt;gi|88178127|gb|EAQ85595.1| hypothetical protein CHGG_06848 [Chaetomium globosum CBS 148.51]	Chaetomium globosum CBS 148.51	1.72e-166	mannose-6-phosphate isomerase, class I [Talaromyces stipitatus ATCC 10500]	Talaromyces stipitatus ATCC 10500	2.18e-153	IPR001250,	IPR001250 Mannose-6-phosphate isomerase, type I !!!	GO:0004476, GO:0005975, GO:0008270,	GO:0005975 carbohydrate metabolic process !!!	GO:0004476 mannose-6-phosphate isomerase activity !!! GO:0008270 zinc ion binding !!!	-	mannose-6-phosphate isomerase [EC:5.3.1.8]	01100 Metabolism	01101 Carbohydrate Metabolism	00051 Fructose and mannose metabolism [PATH:ko00051]; 00520 Amino sugar and nucleotide sugar metabolism [PATH:ko00520]	5. Isomerases	-	K01809	ns	ns	ns	ns	no
543	GCLVSC_67	F	83183	84763	544	OCL023.C21_P14, OCL051.C21_H05, OCL022.C21_J21, OCL044.C21_B07, OCL023.CR_P14_PolyA, OCL022.CR_J21_PolyA, OCL021.C21_L07_PolyA, OCL021.CR_L07_PolyA, OCL051.CR_H05_PolyA, OCL044.CR_B07_PolyA, OCL038.CR_O24_PolyA, OCL064.C21_I01_PolyA, OCL064.CR_I01_PolyA, OCL013.C21_O08, OCL013.CR_O08_PolyA	yes	Contig2722_PolyA	conserved hypothetical protein [Magnaporthe grisea 70-15] &gt;gi|145012230|gb|EDJ96886.1| conserved hypothetical protein [Magnaporthe grisea 70-15]	Magnaporthe grisea 70-15	5.51e-94	ADP-ribosylation factor 6 [Uncinocarpus reesii 1704]	Uncinocarpus reesii 1704	1.04e-84	IPR006689,	IPR006689 ARF/SAR superfamily !!!	GO:0005525,	-	GO:0005525 GTP binding !!!	-	ADP-ribosylation factor 6	01130 Environmental Information Processing; 01140 Cellular Processes	01133 Signaling Molecules and Interaction; 01151 Transport and Catabolism	04031 GTP-binding proteins [BR:ko04031]; 04144 Endocytosis [PATH:ko04144]	-	G-protein	K07941	ns	ns	ns	ns	no
544	GCLVSC_67	R	84160	85935	543	OCL029.C21_K18, OCL029.C21_D18, OCL0220.C21_E20, OCL029.CR_K18_PolyA, OCL029.CR_D18_PolyA, OCL0220.CR_E20_PolyA	no	Contig3578_PolyA	hypothetical protein CHGG_06845 [Chaetomium globosum CBS 148.51] &gt;gi|121782238|sp|Q2GYV9|SSN3_CHAGB RecName: Full=Serine/threonine-protein kinase SSN3; AltName: Full=Cyclin-dependent kinase 8 &gt;gi|88178124|gb|EAQ85592.1| hypothetical protein CHGG_06845 [Chaetomium globosum CBS 148.51]	Chaetomium globosum CBS 148.51	0	RecName: Full=Serine/threonine-protein kinase SSN3; AltName: Full=Cyclin-dependent kinase 8	RecName: Full=Serine/threonine-protein kinase SSN3; AltName: Full=Cyclin-dependent kinase 8	0	IPR017442,	IPR017442 Serine/threonine protein kinase-related !!!	GO:0004672, GO:0005524, GO:0006468,	GO:0006468 protein amino acid phosphorylation !!!	GO:0004672 protein kinase activity !!! GO:0005524 ATP binding !!!	-	-	-	-	-	-	-	-	ns	ns	ns	ns	no
545	GCLVSC_67	R	86210	87759	no	OCL088.C21_A03, OCL033.C21_C01, OCL016.C21_A14, OCL053.C21_D09, OCL013.C21_D14, OCL029.C21_D05, OCL016.CR_A14_PolyA, OCL0411.C21_E15_PolyA, OCL0411.CR_E15_PolyA, OCL088.CR_A03_PolyA, OCL053.CR_D09_PolyA, MPB041.C21_G20_PolyA, OCL013.CR_D14_PolyA, OCL029.CR_D05_PolyA, OCL033.CR_C01_PolyA	no	Contig6143_PolyA	conserved hypothetical protein [Chaetomium globosum CBS 148.51] &gt;gi|88178123|gb|EAQ85591.1| conserved hypothetical protein [Chaetomium globosum CBS 148.51]	Chaetomium globosum CBS 148.51	0	actin-like protein 2 [Sclerotinia sclerotiorum 1980] &gt;gi|154691932|gb|EDN91670.1| actin-like protein 2 [Sclerotinia sclerotiorum 1980]	Sclerotinia sclerotiorum 1980	0	IPR004000,	IPR004000 Actin/actin-like !!!	GO:0005515,	-	GO:0005515 protein binding !!!	-	-	-	-	-	-	-	-	ns	ns	ns	ns	no
546	GCLVSC_67	R	87926	88811	no	OCL026.C21_L01_PolyA, OCL062.CR_A14_PolyA, OCL026.CR_L01_PolyA, OCL062.C21_A14_PolyA, OCL021.CR_N10_PolyA, OCL021.C21_N10, OCL021.C21_D14, OCL021.C21_I24, OCL021.CR_D14_PolyA, OCL037.C21_L06, OCL037.CR_L06_PolyA, MPB013.C21_G06_PolyA, OCL021.CR_I24_PolyA	yes	Contig1418_PolyA	unnamed protein product [Podospora anserina] &gt;gi|170936334|emb|CAP60992.1| unnamed protein product [Podospora anserina]	Podospora anserina	6.08e-164	glucose transporter [Blumeria graminis]	Blumeria graminis	1.28e-137	-	-	-	-	-	-	-	-	-	-	-	-	-	ns	ns	ns	ns	no
547	GCLVSC_67	R	92277	93593	no	OCL021.C21_I02, OCL062.C21_K18, OCL021.CR_I02_PolyA, MPB012.C21_I01_PolyA, MPB043.C21_J16_PolyA, OCL062.CR_K18_PolyA	no	Contig1450_PolyA	hypothetical protein NCU07175 [Neurospora crassa OR74A] &gt;gi|28950241|emb|CAD71108.1| related to GABA transport protein [Neurospora crassa] &gt;gi|157070476|gb|EAA28164.2| conserved hypothetical protein [Neurospora crassa OR74A]	Neurospora crassa OR74A	1.61e-71	APC amino acid permease [Laccaria bicolor S238N-H82] &gt;gi|164638175|gb|EDR02454.1| APC amino acid permease [Laccaria bicolor S238N-H82]	Laccaria bicolor S238N-H82	1.02e-49	-	-	-	-	-	-	-	-	-	-	-	-	-	ns	ns	ns	ns	no
548	GCLVSC_67	F	93746	95935	no	OCL046.CR_F21, OCL028.C21_A24, OCL0216.C21_P01, OCL026.C21_L05, OCL0221.C21_I21, OCL046.C21_F21_PolyA, OCL0221.CR_I21_PolyA, OCL026.CR_L05_PolyA, OCL028.CR_A24_PolyA, OCL0216.CR_P01_PolyA, OCL011.CR_N15_PolyA, OCL011.C21_N15	yes	Contig2304_PolyA	unnamed protein product [Podospora anserina] &gt;gi|170936332|emb|CAP60990.1| unnamed protein product [Podospora anserina]	Podospora anserina	2.6e-81	DNA-dependent RNA polymerase I subunit A43 [Ajellomyces capsulatus G186AR]	Ajellomyces capsulatus G186AR	3.56e-30	IPR005576,	IPR005576 RNA polymerase Rpb7, N-terminal !!!	GO:0003899, GO:0006350,	GO:0006350 transcription !!!	GO:0003899 DNA-directed RNA polymerase activity !!!	-	DNA-directed RNA polymerase I subunit A43 [EC:2.7.7.6]	01100 Metabolism; 01120 Genetic Information Processing	01104 Nucleotide Metabolism; 01121 Transcription	00230 Purine metabolism [PATH:ko00230]; 00240 Pyrimidine metabolism [PATH:ko00240]; 03020 RNA polymerase [PATH:ko03020]	2. Transferases	-	K03004	ns	ns	ns	ns	no
549	GCLVSC_67	R	96473	97931	no	OCL063.C21_C24, OCL0215.C21_I09, OCL0215.CR_I09_PolyA, MPB011.C21_P08_PolyA, MPB041.C21_P08_PolyA, OCL063.CR_C24_PolyA, OCL0221.C21_H04_PolyA, OCL0221.CR_H04_PolyA	no	Contig5618_PolyA	hypothetical protein CHGG_06906 [Chaetomium globosum CBS 148.51] &gt;gi|88178185|gb|EAQ85653.1| hypothetical protein CHGG_06906 [Chaetomium globosum CBS 148.51]	Chaetomium globosum CBS 148.51	7.1e-66	-	-	-	-	-	-	-	-	-	-	-	-	-	-	-	-	ns	ns	ns	ns	no
550	GCLVSC_67	R	100668	102211	no	OCL045.C21_M16, OCL089.C21_B05, OCL045.CR_M16_PolyA, OCL089.CR_B05_PolyA	no	Contig4843_PolyA	hypothetical protein FG10383.1 [Gibberella zeae PH-1]	Gibberella zeae PH-1	5.33e-19	-	-	-	-	-	-	-	-	-	-	-	-	-	-	-	-	ns	ns	ns	ns	no
551	GCLVSC_67	R	102328	102851	no	OCL0220.C21_K05_PolyA, OCL0220.CR_K05_PolyA	no	Contig2831_PolyA	-	-	-	-	-	-	-	-	-	-	-	-	-	-	-	-	-	-	-	ns	ns	ns	ns	no
552	GCLVSC_156	R	915714	917253	no	MPB042.C21_O04, MPB011.C21_B18, MPB042.C21_M09, MPB044.C21_G09, OCL063.C21_P19, OCL063.CR_P19_PolyA	no	Contig638_PolyA	hypothetical protein FG00139.1 [Gibberella zeae PH-1]	Gibberella zeae PH-1	0	aldehyde dehydrogenase ALDH [Talaromyces stipitatus ATCC 10500]	Talaromyces stipitatus ATCC 10500	0	IPR015590,	IPR015590 Aldehyde dehydrogenase !!!	GO:0008152, GO:0016491,	GO:0008152 metabolic process !!!	GO:0016491 oxidoreductase activity !!!	-	aldehyde dehydrogenase (NAD(P)+) [EC:1.2.1.5]	01100 Metabolism	01101 Carbohydrate Metabolism; 01105 Amino Acid Metabolism; 01111 Xenobiotics Biodegradation and Metabolism	00010 Glycolysis / Gluconeogenesis [PATH:ko00010]; 00340 Histidine metabolism [PATH:ko00340]; 00350 Tyrosine metabolism [PATH:ko00350]; 00360 Phenylalanine metabolism [PATH:ko00360]; 00980 Metabolism of xenobiotics by cytochrome P450 [PATH:ko00980]; 00982 Drug metabolism - cytochrome P450 [PATH:ko00982]	1. Oxidoreductases	-	K00129	ns	ns	ns	ns	no
553	GCLVSC_156	F	918945	919655	554	OCL042.C21_L19_PolyA, OCL042.CR_L19_PolyA, OCL046.C21_O18_PolyA, OCL015.C21_E07_PolyA, OCL015.CR_E07_PolyA, OCL046.CR_O18_PolyA	no	Contig4555_PolyA	unnamed protein product [Podospora anserina] &gt;gi|170936400|emb|CAP61057.1| unnamed protein product [Podospora anserina]	Podospora anserina	3.75e-59	acetyltransferase [Pyrenophora tritici-repentis Pt-1C-BFP] &gt;gi|187981568|gb|EDU48194.1| acetyltransferase [Pyrenophora tritici-repentis Pt-1C-BFP]	Pyrenophora tritici-repentis Pt-1C-BFP	8.12e-46	IPR000182,	IPR000182 GCN5-related N-acetyltransferase !!!	GO:0008080, GO:0008152,	GO:0008152 metabolic process !!!	GO:0008080 N-acetyltransferase activity !!!	-	-	-	-	-	-	-	-	ns	ns	ns	ns	no
554	GCLVSC_156	R	919618	920947	553	MPB013.C21_J02_PolyA, OCL026.C21_L20, OCL0213.C21_I17, OCL045.C21_O14, OCL0218.C21_F10, OCL013.C21_E04, OCL023.C21_J10, OCL0218.CR_F10_PolyA, OCL026.CR_L20_PolyA, OCL0213.CR_I17_PolyA, OCL023.CR_J10_PolyA, OCL013.CR_E04_PolyA	yes	Contig114_PolyA	hypothetical protein NCU07588 [Neurospora crassa OR74A] &gt;gi|28924614|gb|EAA33732.1| predicted protein [Neurospora crassa OR74A]	Neurospora crassa OR74A	4.61e-69	-	-	-	-	-	-	-	-	-	-	-	-	-	-	-	-	ns	ns	ns	ns	no
555	GCLVSC_156	R	924135	926490	no	OCL052.C21_L15, OCL013.C21_J02, OCL026.C21_B03, OCL013.CR_J02_PolyA, OCL042.C21_P16_PolyA, OCL042.CR_P16_PolyA, OCL052.CR_L15_PolyA, OCL061.CR_G18_PolyA, OCL061.C21_G18_PolyA, MPB013.C21_B19_PolyA, MPB013.C21_J16_PolyA, MPB014.C21_G11_PolyA, MPB041.C21_N11_PolyA, MPB014.C21_P14_PolyA, OCL036.CR_B18_PolyA, OCL036.C21_B18	yes	Contig5294_PolyA	hypothetical protein FG04304.1 [Gibberella zeae PH-1]	Gibberella zeae PH-1	1.86e-144	cytosolic iron-sulfur protein assembly protein 1 [Pyrenophora tritici-repentis Pt-1C-BFP] &gt;gi|187980087|gb|EDU46713.1| cytosolic iron-sulfur protein assembly protein 1 [Pyrenophora tritici-repentis Pt-1C-BFP]	Pyrenophora tritici-repentis Pt-1C-BFP	1.15e-77	IPR019781,	IPR019781 WD40 repeat, subgroup !!!	-	-	-	-	-	-	-	-	-	-	-	ns	ns	ns	ns	no
556	GCLVSC_156	F	933041	934080	no	OCL041.C21_M18_PolyA, OCL041.CR_M18_PolyA, OCL028.C21_B03, OCL028.CR_B03_PolyA	no	Contig4188_PolyA	hypothetical protein CHGG_05231 [Chaetomium globosum CBS 148.51] &gt;gi|88181144|gb|EAQ88612.1| hypothetical protein CHGG_05231 [Chaetomium globosum CBS 148.51]	Chaetomium globosum CBS 148.51	6.39e-100	siroheme synthase Met8, putative [Penicillium marneffei ATCC 18224] &gt;gi|210068442|gb|EEA22533.1| siroheme synthase Met8, putative [Penicillium marneffei ATCC 18224]	Penicillium marneffei ATCC 18224	1.25e-79	-	-	-	-	-	-	precorrin-2 dehydrogenase / sirohydrochlorin ferrochelatase [EC:1.3.1.76 4.99.1.4]	01100 Metabolism	01109 Metabolism of Cofactors and Vitamins	00860 Porphyrin and chlorophyll metabolism [PATH:ko00860]	1. Oxidoreductases; 4. Lyases	-	K02304	ns	ns	ns	ns	no
557	GCLVSC_156	F	934302	935742	no	OCL051.C21_P18, OCL063.C21_C15, OCL063.CR_C15_PolyA, OCL051.C21_N21, OCL051.CR_P18_PolyA, OCL051.CR_N21_PolyA	no	Contig5252_PolyA	hypothetical protein CHGG_05233 [Chaetomium globosum CBS 148.51] &gt;gi|88181146|gb|EAQ88614.1| hypothetical protein CHGG_05233 [Chaetomium globosum CBS 148.51]	Chaetomium globosum CBS 148.51	8.06e-48	-	-	-	-	-	-	-	-	-	-	-	-	-	-	-	-	ns	ns	ns	ns	no
558	GCLVSC_156	R	937484	938011	no	OCL0218.C21_L09_PolyA, OCL0218.CR_L09_PolyA	no	Contig2502_PolyA	-	-	-	-	-	-	-	-	-	-	-	-	-	-	-	-	-	-	-	ns	ns	ns	ns	no
559	GCLVSC_156	R	938015	939164	no	OCL0410.CR_K14, OCL0410.C21_K14	no	OCL0410.CR_K14_PolyA	-	-	-	-	-	-	-	-	-	-	-	-	-	-	-	-	-	-	-	ns	ns	ns	ns	LPPE
560	GCLVSC_156	F	939475	941151	no	OCL0220.C21_N18_PolyA, OCL0220.CR_N18_PolyA, OCL082.C21_H20_PolyA, OCL082.CR_H20_PolyA, OCL084.C21_D05_PolyA, OCL084.CR_D05_PolyA, OCL0219.C21_A14_PolyA, OCL0219.CR_A14_PolyA, OCL0221.CR_F16_PolyA, OCL0410.C21_P19_PolyA, OCL0410.CR_P19_PolyA, OCL0221.C21_F16	yes	Contig2851_PolyA	-	-	-	-	-	-	-	-	-	-	-	-	-	-	-	-	-	-	-	ns	ns	ns	ns	no
561	GCLVSC_156	R	941433	942777	no	MPB031.C21_J05_PolyA, OCL0211.C21_N03, OCL0215.CR_L16_PolyA, OCL0211.CR_N03_PolyA	no	Contig362_PolyA	hypothetical protein CHGG_04287 [Chaetomium globosum CBS 148.51] &gt;gi|88180200|gb|EAQ87668.1| hypothetical protein CHGG_04287 [Chaetomium globosum CBS 148.51]	Chaetomium globosum CBS 148.51	5.75e-106	ribosome biogenesis protein Ssf2, putative [Penicillium marneffei ATCC 18224] &gt;gi|210073011|gb|EEA27098.1| ribosome biogenesis protein Ssf2, putative [Penicillium marneffei ATCC 18224]	Penicillium marneffei ATCC 18224	7.34e-69	IPR007109,	IPR007109 Brix domain !!!	-	-	-	-	-	-	-	-	-	-	-	ns	ns	ns	ns	no
562	GCLVSC_156	R	943221	944493	no	OCL049.C21_N24, OCL049.CR_N24_PolyA, OCL029.C21_A24_PolyA, OCL029.CR_A24_PolyA	no	Contig5181_PolyA	hypothetical protein CHGG_04289 [Chaetomium globosum CBS 148.51] &gt;gi|88180202|gb|EAQ87670.1| hypothetical protein CHGG_04289 [Chaetomium globosum CBS 148.51]	Chaetomium globosum CBS 148.51	1.19e-151	cell cycle control protein (Cwf19), putative [Aspergillus clavatus NRRL 1] &gt;gi|119400189|gb|EAW10615.1| cell cycle control protein (Cwf19), putative [Aspergillus clavatus NRRL 1]	Aspergillus clavatus NRRL 1	1.12e-133	IPR006767, IPR006768,	IPR006767 Cwf19-like protein, C-terminal domain-2 !!! IPR006768 Cwf19-like, C-terminal domain-1 !!!	-	-	-	-	-	-	-	-	-	-	-	ns	ns	ns	ns	no
563	GCLVSC_156	F	945968	947590	no	OCL0215.CR_P05, OCL0215.C21_P05, OCL026.C21_L12, OCL0215.C21_K03, OCL0217.C21_J24, OCL0218.CR_A06_PolyA, OCL0218.C21_A06_PolyA, OCL0215.CR_K03_PolyA, OCL026.CR_L12_PolyA, OCL0217.CR_J24_PolyA	no	Contig2209_PolyA	nicotinamide mononucleotide adenylyl transferase [Ajellomyces capsulatus G186AR]	Ajellomyces capsulatus G186AR	1.69e-73	nicotinamide mononucleotide adenylyltransferase [Paracoccidioides brasiliensis Pb03]	Paracoccidioides brasiliensis Pb03	1.43e-72	IPR004820,	IPR004820 Cytidylyltransferase !!!	GO:0009058, GO:0016779,	GO:0009058 biosynthetic process !!!	GO:0016779 nucleotidyltransferase activity !!!	-	nicotinamide-nucleotide adenylyltransferase [EC:2.7.7.1]	01100 Metabolism	01109 Metabolism of Cofactors and Vitamins	00760 Nicotinate and nicotinamide metabolism [PATH:ko00760]	2. Transferases	-	K00952	ns	ns	ns	ns	no
564	GCLVSC_156	R	947740	949708	565	OCL027.C21_A21, OCL0214.C21_L17_PolyA, OCL027.CR_A21_PolyA, OCL0214.CR_L17_PolyA, OCL0210.C21_G03_PolyA, OCL0210.CR_G03_PolyA, OCL022.C21_B13_PolyA, OCL028.CR_E01_PolyA, OCL022.CR_B13_PolyA, OCL028.C21_E01_PolyA, OCL046.C21_O14_PolyA, OCL046.CR_O14_PolyA, MPB012.C21_J16_PolyA, OCL041.CR_B03_PolyA, OCL027.CR_F16_PolyA, OCL089.CR_O02_PolyA, OCL0220.CR_P19_PolyA, OCL041.C21_B03, OCL041.CR_E16_PolyA,…	yes	Contig2084_PolyA	hypothetical protein NCU04508 [Neurospora crassa OR74A] &gt;gi|28918000|gb|EAA27683.1| predicted protein [Neurospora crassa OR74A]	Neurospora crassa OR74A	2.04e-12	metallothionein-I gene transcription activator [Ajellomyces capsulatus G186AR]	Ajellomyces capsulatus G186AR	7.76e-12	IPR006591,	IPR006591 RNA polymerase Rbp10 !!!	GO:0003677, GO:0003899, GO:0006350,	GO:0006350 transcription !!!	GO:0003677 DNA binding !!! GO:0003899 DNA-directed RNA polymerase activity !!!	-	DNA-directed RNA Polymerase II subunit K	01100 Metabolism; 01120 Genetic Information Processing	01104 Nucleotide Metabolism; 01121 Transcription; 01124 Replication and Repair	00230 Purine metabolism [PATH:ko00230]; 00240 Pyrimidine metabolism [PATH:ko00240]; 03020 RNA polymerase [PATH:ko03020]; 03400 DNA repair and recombination proteins [BR:ko03400]	-	repair	K03009	ns	ns	ns	ns	no
565	GCLVSC_156	F	947747	948203	564	OCL0214.C21_D11, OCL0214.CR_D11	no	Contig2030	hypothetical protein MGG_00101 [Magnaporthe grisea 70-15] &gt;gi|145019059|gb|EDK03338.1| hypothetical protein MGG_00101 [Magnaporthe grisea 70-15]	Magnaporthe grisea 70-15	3.74e-38	ATP binding protein [Aspergillus fumigatus Af293] &gt;gi|66849282|gb|EAL89610.1| ATP binding protein, putative [Aspergillus fumigatus Af293]	Aspergillus fumigatus Af293	2.96e-35	IPR004130,	IPR004130 Protein of unknown function, ATP binding !!!	GO:0000166,	-	GO:0000166 nucleotide binding !!!	-	K06883	-	-	-	-	-	K06883	ns	ns	ns	ns	no
566	GCLVSC_156	R	908714	909800	no	MPB042.C21_K20, OCL0411.C21_G19_PolyA, OCL0411.CR_G19_PolyA	no	Contig626_PolyA	-	-	-	-	-	-	-	-	-	-	-	-	-	-	-	-	-	-	-	ns	ns	ns	ns	no
567	GCLVSC_156	F	905147	906081	no	OCL044.C21_D14, OCL064.C21_C24, OCL0218.C21_B07, OCL029.C21_E24_PolyA, OCL0218.CR_B07_PolyA, OCL029.C21_E19_PolyA, OCL044.CR_D14_PolyA, OCL029.CR_E19_PolyA, OCL029.CR_E24_PolyA, OCL064.CR_C24_PolyA	no	Contig4688_PolyA	-	-	-	-	-	-	-	-	-	-	-	-	-	-	-	-	-	-	-	ns	ns	ns	ns	no
568	GCLVSC_156	R	899676	900556	no	OCL0215.C21_H15, OCL0215.CR_H15_PolyA	no	Contig2163_PolyA	hypothetical protein MGG_09850 [Magnaporthe grisea 70-15] &gt;gi|145011157|gb|EDJ95813.1| hypothetical protein MGG_09850 [Magnaporthe grisea 70-15]	Magnaporthe grisea 70-15	4.93e-45	GYF domain protein [Neosartorya fischeri NRRL 181] &gt;gi|119408942|gb|EAW18891.1| GYF domain protein [Neosartorya fischeri NRRL 181]	Neosartorya fischeri NRRL 181	7.13e-36	-	-	-	-	-	-	-	-	-	-	-	-	-	ns	ns	ns	ns	no
569	GCLVSC_156	R	891462	892006	no	OCL048.C21_M01_PolyA, OCL048.CR_M01_PolyA	no	Contig5083_PolyA	-	-	-	-	-	-	-	-	-	-	-	-	-	-	-	-	-	-	-	ns	ns	ns	ns	LPPE
570	GCLVSC_156	F	890815	891262	no	OCL026.C21_C19_PolyA, OCL026.CR_C19_PolyA	no	Contig3191_PolyA	-	-	-	-	-	-	-	-	-	-	-	-	-	-	-	-	-	-	-	ns	ns	ns	ns	no
571	GCLVSC_156	R	881053	884623	572	OCL014.C21_H08, OCL0410.C21_J12, OCL029.C21_J16, OCL011.C21_I10_PolyA, OCL027.C21_D02, OCL014.CR_H08_PolyA, OCL029.CR_J16_PolyA, OCL0410.CR_J12_PolyA, OCL062.C21_I20, MPB014.C21_M08, MPB041.C21_K03, OCL062.CR_I20_PolyA, OCL0212.CR_L20_PolyA, OCL0410.CR_E07_PolyA, OCL0410.C21_K09, OCL0212.C21_L20, OCL0410.C21_E07	yes	Contig1035_PolyA	-	-	-	-	-	-	-	-	-	-	-	-	-	-	-	-	-	-	-	ns	ns	ns	ns	no
572	GCLVSC_156	F	881908	882730	571	OCL0410.CR_K09	no	OCL0410.CR_K09_PolyA	endo-1,3(4)-beta-glucanase [Aspergillus fumigatus Af293] &gt;gi|66848961|gb|EAL89290.1| endo-1,3(4)-beta-glucanase, putative [Aspergillus fumigatus Af293] &gt;gi|159130220|gb|EDP55333.1| endo-1,3(4)-beta-glucanase, putative [Aspergillus fumigatus A1163]	Aspergillus fumigatus A1163	2.21e-42	secreted glucosidase [Neosartorya fischeri NRRL 181] &gt;gi|119406739|gb|EAW16690.1| secreted glucosidase [Neosartorya fischeri NRRL 181]	Neosartorya fischeri NRRL 181	3.52e-40	-	-	-	-	-	-	-	-	-	-	-	-	-	ns	ns	ns	ns	LPPE
573	GCLVSC_156	F	878357	880013	no	MPB021.C21_M06, OCL051.C21_A09, OCL012.C21_M15, OCL018.C21_K04, OCL036.C21_F20, OCL012.C21_O21, OCL0211.C21_E01, OCL036.C21_F18, OCL033.C21_M05, OCL033.C21_N12, OCL0410.C21_J07, OCL036.CR_F18_PolyA, OCL087.C21_P17, OCL033.CR_M05_PolyA, OCL012.CR_O21_PolyA, OCL033.CR_N12_PolyA, OCL012.CR_M15_PolyA, OCL0211.CR_E01_PolyA, OCL0410.CR_J07_PolyA, OCL018.CR_K04_PolyA, MPB021.C21_K17_PolyA, MPB024.C21_O2…	no	Contig891_PolyA	3-ketoacyl-CoA thiolase [Neurospora crassa OR74A] &gt;gi|28920094|gb|EAA29476.1| 3-ketoacyl-CoA thiolase [Neurospora crassa OR74A]	Neurospora crassa OR74A	0	3-ketoacyl-coA thiolase [Chaetomium globosum CBS 148.51] &gt;gi|88181162|gb|EAQ88630.1| 3-ketoacyl-coA thiolase [Chaetomium globosum CBS 148.51]	Chaetomium globosum CBS 148.51	0	IPR002155,	IPR002155 Thiolase !!!	-	-	-	-	-	-	-	-	-	-	-	ns	ns	ns	ns	no
574	GCLVSC_156	R	876184	877460	no	OCL0221.C21_O03, OCL0221.CR_O03_PolyA	no	Contig2956_PolyA	hypothetical protein CHGG_05250 [Chaetomium globosum CBS 148.51] &gt;gi|88181163|gb|EAQ88631.1| hypothetical protein CHGG_05250 [Chaetomium globosum CBS 148.51]	Chaetomium globosum CBS 148.51	6.21e-102	O-glucosyl hydrolase (predicted) [Schizosaccharomyces pombe 972h-] &gt;gi|1175459|sp|Q09788|YA9A_SCHPO RecName: Full=Uncharacterized serine-rich protein C13G6.10c; Flags: Precursor &gt;gi|1008995|emb|CAA91103.1| O-glucosyl hydrolase (predicted) [Schizosaccharomyces pombe]	Schizosaccharomyces pombe	6.36e-22	-	-	-	-	-	-	-	-	-	-	-	-	-	ns	ns	ns	ns	no
575	GCLVSC_156	F	869503	870533	no	OCL086.CR_H13_PolyA, OCL035.CR_O10_PolyA, OCL061.CR_H09_PolyA, OCL035.C21_O10_PolyA, OCL086.C21_H13, OCL061.C21_H09_PolyA, OCL062.C21_F10, OCL0214.C21_B18_PolyA, OCL0214.CR_B18_PolyA, OCL0221.C21_K03_PolyA, OCL0212.CR_H03_PolyA, OCL062.CR_F10_PolyA, OCL0210.CR_D23_PolyA, OCL027.CR_F12_PolyA, OCL0212.C21_H03_PolyA, MPB043.C21_K02_PolyA, OCL027.C21_F12_PolyA, OCL0210.C21_D23_PolyA, OCL0212.C21_C24_…	no	Contig5543_PolyA	hypothetical protein FG02746.1 [Gibberella zeae PH-1]	Gibberella zeae PH-1	8.4e-32	small nuclear ribonucleoprotein SmE, putative [Aspergillus flavus NRRL3357] &gt;gi|220700661|gb|EED56999.1| small nuclear ribonucleoprotein SmE, putative [Aspergillus flavus NRRL3357]	Aspergillus flavus NRRL3357	4.04e-26	IPR001163,	IPR001163 Like-Sm ribonucleoprotein, core !!!	-	-	-	-	small nuclear ribonucleoprotein E	01120 Genetic Information Processing	01121 Transcription; 01124 Replication and Repair	03040 Spliceosome [PATH:ko03040]; 03041 Spliceosome [BR:ko03041]; 03032 DNA replication proteins [BR:ko03032]	-	Replication / transcription (splicing)	K11097	ns	ns	ns	ns	no
576	GCLVSC_156	F	867473	868860	no	OCL0221.C21_P03, OCL0221.C21_B18, OCL031.C21_E02, OCL0218.C21_A15, OCL0218.CR_A15_PolyA, OCL0221.CR_B18_PolyA, OCL0221.CR_P03_PolyA, OCL082.CR_H12_PolyA, OCL031.CR_E02_PolyA	no	Contig2436_PolyA	hypothetical protein CHGG_05105 [Chaetomium globosum CBS 148.51] &gt;gi|88181018|gb|EAQ88486.1| hypothetical protein CHGG_05105 [Chaetomium globosum CBS 148.51]	Chaetomium globosum CBS 148.51	1.29e-79	alpha/beta hydrolase fold protein [Aspergillus clavatus NRRL 1] &gt;gi|119396956|gb|EAW07387.1| alpha/beta hydrolase fold protein [Aspergillus clavatus NRRL 1]	Aspergillus clavatus NRRL 1	1.22e-45	IPR013094,	IPR013094 Alpha/beta hydrolase fold-3 !!!	GO:0008152, GO:0016787,	GO:0008152 metabolic process !!!	GO:0016787 hydrolase activity !!!	-	-	-	-	-	-	-	-	ns	ns	ns	ns	no
577	GCLVSC_156	R	863734	864939	no	OCL086.C21_H02, OCL028.C21_N04, OCL086.CR_H02, OCL086.C21_P12_PolyA, OCL086.C21_M24_PolyA, OCL086.C21_L17, OCL086.C21_C03, OCL081.C21_F21_PolyA, OCL087.C21_K05_PolyA, OCL089.C21_D10_PolyA, OCL087.C21_K03_PolyA, OCL085.C21_N08_PolyA, OCL085.C21_F04_PolyA, OCL084.C21_B07_PolyA, OCL087.CR_K05_PolyA, OCL083.C21_B05_PolyA, OCL022.C21_C05_PolyA, OCL083.C21_N11_PolyA, OCL089.C21_M05_PolyA, OCL084.C21_B2…	no	Contig2763_PolyA	hypothetical protein CHGG_09821 [Chaetomium globosum CBS 148.51] &gt;gi|88175949|gb|EAQ83417.1| hypothetical protein CHGG_09821 [Chaetomium globosum CBS 148.51]	Chaetomium globosum CBS 148.51	4.37e-68	UPF0368 protein [Schizosaccharomyces japonicus yFS275] &gt;gi|212001298|gb|EEB06958.1| UPF0368 protein [Schizosaccharomyces japonicus yFS275]	Schizosaccharomyces japonicus yFS275	6.35e-43	IPR008476,	IPR008476 Protein of unknown function DUF757 !!!	-	-	-	-	-	-	-	-	-	-	-	ns	ns	up in spores	1.08e-10	no
578	GCLVSC_156	F	848338	849674	no	OCL028.CR_H19, OCL064.C21_O02, OCL035.C21_E19, OCL0210.C21_F02, OCL035.CR_E19_PolyA, OCL0210.CR_F02_PolyA, MPB011.C21_H08_PolyA, OCL064.CR_O02_PolyA, OCL028.C21_H19, OCL062.C21_K24_PolyA, OCL062.CR_K24_PolyA, OCL048.CR_E04_PolyA, OCL0411.CR_F24_PolyA, OCL0411.C21_F24_PolyA, OCL048.C21_E04_PolyA, OCL0211.C21_B02_PolyA, OCL0211.CR_B02_PolyA, OCL024.C21_O12_PolyA, OCL024.CR_O12_PolyA	no	Contig5764_PolyA	squalene synthetase [Neurospora crassa OR74A] &gt;gi|51701416|sp|Q7S4Z6|FDFT_NEUCR RecName: Full=Probable squalene synthetase; Short=SQS; Short=SS; AltName: Full=Farnesyl-diphosphate farnesyltransferase; AltName: Full=FPP:FPP farnesyltransferase &gt;gi|28921272|gb|EAA30581.1| squalene synthetase [Neurospora crassa OR74A]	Neurospora crassa OR74A	7.28e-119	squalene synthase [Gibberella fujikuroi]	Gibberella fujikuroi	5.59e-111	IPR002060,	IPR002060 Squalene/phytoene synthase !!!	GO:0009058, GO:0016740,	GO:0009058 biosynthetic process !!!	GO:0016740 transferase activity !!!	-	farnesyl-diphosphate farnesyltransferase [EC:2.5.1.21]	01100 Metabolism	01103 Lipid Metabolism	00100 Steroid biosynthesis [PATH:ko00100]	2. Transferases	-	K00801	ns	ns	ns	ns	no
579	GCLVSC_156	R	845058	846286	no	OCL0410.C21_H17, OCL053.C21_N23, OCL035.C21_G21, OCL037.C21_N23, OCL031.C21_H11, OCL048.C21_J05, OCL042.C21_L17, OCL035.C21_P20, OCL088.C21_P20, OCL013.C21_J24, OCL032.C21_C14, OCL063.C21_K04, OCL013.CR_J24_PolyA, OCL088.CR_P20_PolyA, OCL063.CR_K04_PolyA, OCL035.CR_G21_PolyA, OCL042.CR_L17_PolyA, MPB025.C21_B05_PolyA, OCL035.CR_P20_PolyA, OCL037.CR_N23_PolyA, OCL032.CR_C14_PolyA, OCL048.CR_J05_Po…	yes	Contig3872_PolyA	unnamed protein product [Podospora anserina] &gt;gi|27764300|emb|CAD60580.1| unnamed protein product [Podospora anserina] &gt;gi|170940035|emb|CAP65261.1| unnamed protein product [Podospora anserina]	Podospora anserina	1.44e-138	NAD dependent epimerase/dehydratase, putative [Ricinus communis]	Ricinus communis	3.99e-80	IPR001509,	IPR001509 NAD-dependent epimerase/dehydratase !!!	GO:0003824, GO:0044237, GO:0050662,	GO:0044237 cellular metabolic process !!!	GO:0003824 catalytic activity !!! GO:0050662 coenzyme binding !!!	-	-	-	-	-	-	-	-	ns	ns	ns	ns	no
580	GCLVSC_156	R	842650	843581	no	OCL061.CR_E08, OCL024.C21_G19, OCL024.CR_G19_PolyA	no	Contig3111_PolyA	-	-	-	-	-	-	-	-	-	-	-	-	-	-	-	-	-	-	-	ns	ns	ns	ns	no
581	GCLVSC_156	F	835827	837249	no	OCL049.C21_K16, OCL049.CR_K16_PolyA, OCL0221.C21_O23_PolyA, MPB034.C21_A03_PolyA	yes	Contig5161_PolyA	hypothetical protein MGG_11757 [Magnaporthe grisea 70-15] &gt;gi|145013322|gb|EDJ97963.1| hypothetical protein MGG_11757 [Magnaporthe grisea 70-15]	Magnaporthe grisea 70-15	7.36e-28	DNA damage response protein RcaA [Talaromyces stipitatus ATCC 10500]	Talaromyces stipitatus ATCC 10500	1.03e-13	-	-	-	-	-	-	-	-	-	-	-	-	-	ns	ns	ns	ns	no
582	GCLVSC_156	R	825667	826459	no	OCL044.C21_P18, OCL044.CR_P18_PolyA	no	Contig4761_PolyA	-	-	-	-	-	-	-	-	-	-	-	-	-	-	-	-	-	-	-	ns	ns	ns	ns	LPPE
583	GCLVSC_156	F	824406	825507	no	OCL089.C21_J03, OCL089.CR_J03_PolyA	no	Contig6235_PolyA	florfenicol exporter, putative [Talaromyces stipitatus ATCC 10500]	Talaromyces stipitatus ATCC 10500	3.15e-102	MFS transporter, putative [Aspergillus fumigatus A1163]	Aspergillus fumigatus A1163	1.34e-68	IPR011701,	IPR011701 Major facilitator superfamily MFS-1 !!!	-	-	-	-	-	-	-	-	-	-	-	ns	ns	ns	ns	no
584	GCLVSC_156	R	823902	824236	no	OCL042.C21_C07	no	OCL042.C21_C07	-	-	-	-	-	-	-	-	-	-	-	-	-	-	-	-	-	-	-	ns	ns	ns	ns	LPPE
585	GCLVSC_156	F	819942	820666	no	MPB025.C21_O10	no	MPB025.C21_O10_PolyA	-	-	-	-	-	-	-	-	-	-	-	-	-	-	-	-	-	-	-	ns	ns	ns	ns	no
586	GCLVSC_156	F	819419	819884	no	OCL062.C21_B24_PolyA, OCL062.CR_B24_PolyA	no	Contig5515_PolyA	-	-	-	-	-	-	-	-	-	-	-	-	-	-	-	-	-	-	-	ns	ns	ns	ns	no
587	GCLVSC_156	F	818883	819136	no	OCL0412.C21_A18_PolyA, OCL0412.CR_A18_PolyA	no	Contig4396_PolyA	-	-	-	-	-	-	-	-	-	-	-	-	-	-	-	-	-	-	-	ns	ns	ns	ns	LPPE
588	GCLVSC_156	F	811979	813196	no	OCL0221.C21_P20, OCL046.C21_D16, OCL054.C21_N19, OCL035.C21_K15, OCL029.C21_B16, OCL031.C21_H20, OCL054.CR_N19_PolyA, OCL036.C21_B19_PolyA, MPB014.C21_D11_PolyA, OCL087.CR_A03_PolyA, OCL046.CR_D16_PolyA, OCL0221.CR_P20_PolyA, MPB043.C21_E11_PolyA, OCL087.C21_A03_PolyA, OCL029.CR_B16_PolyA, OCL035.CR_K15_PolyA, MPB021.C21_O11_PolyA, OCL031.CR_H20_PolyA, OCL034.CR_G01_PolyA, OCL034.C21_G01_PolyA, M…	no	Contig2968_PolyA	conserved hypothetical protein [Chaetomium globosum CBS 148.51] &gt;gi|88175611|gb|EAQ83079.1| conserved hypothetical protein [Chaetomium globosum CBS 148.51]	Chaetomium globosum CBS 148.51	1.08e-108	mitochondrial peroxiredoxin PRX1 [Sclerotinia sclerotiorum 1980] &gt;gi|154702489|gb|EDO02228.1| mitochondrial peroxiredoxin PRX1 [Sclerotinia sclerotiorum 1980]	Sclerotinia sclerotiorum 1980	2.49e-105	IPR000866, IPR019479,	IPR000866 Alkyl hydroperoxide reductase/ Thiol specific antioxidant/ Mal allergen !!! IPR019479 Peroxiredoxin, C-terminal !!!	GO:0016209, GO:0016491,	-	GO:0016209 antioxidant activity !!! GO:0016491 oxidoreductase activity !!!	-	peroxidase [EC:1.11.1.7]	01100 Metabolism	01102 Energy Metabolism; 01105 Amino Acid Metabolism; 01110 Biosynthesis of Secondary Metabolites	00680 Methane metabolism [PATH:ko00680]; 00360 Phenylalanine metabolism [PATH:ko00360]; 00940 Phenylpropanoid biosynthesis [PATH:ko00940]	1. Oxidoreductases	-	K00430	up in LPPE	0.02	ns	ns	no
589	GCLVSC_156	F	802365	803666	no	OCL021.CR_J19, OCL021.C21_J19_PolyA, OCL014.CR_P19_PolyA, OCL034.CR_A12_PolyA, OCL023.CR_M03_PolyA, OCL023.C21_M03_PolyA, OCL014.C21_P19_PolyA, OCL034.C21_A12_PolyA, OCL016.CR_B14_PolyA, OCL016.C21_B14	yes	Contig1463_PolyA	hypothetical protein SNOG_03478 [Phaeosphaeria nodorum SN15] &gt;gi|111067563|gb|EAT88683.1| hypothetical protein SNOG_03478 [Phaeosphaeria nodorum SN15]	Phaeosphaeria nodorum SN15	2.33e-27	-	-	-	-	-	-	-	-	-	-	-	-	-	-	-	-	ns	ns	ns	ns	no
590	GCLVSC_156	R	800856	801923	no	OCL021.C21_K11_PolyA, OCL021.CR_K11_PolyA, MPB042.C21_D14, MPB011.C21_G11_PolyA, MPB014.C21_C07_PolyA, MPB042.C21_P19, MPB011.C21_F01_PolyA	yes	Contig1473_PolyA	hypothetical protein SS1G_06812 [Sclerotinia sclerotiorum 1980] &gt;gi|154704590|gb|EDO04329.1| hypothetical protein SS1G_06812 [Sclerotinia sclerotiorum 1980]	Sclerotinia sclerotiorum 1980	1.56e-39	membrane-associated progesterone receptor component 1 [Ajellomyces capsulatus G186AR]	Ajellomyces capsulatus G186AR	8.85e-35	IPR001199,	IPR001199 Cytochrome b5 !!!	GO:0020037,	-	GO:0020037 heme binding !!!	-	-	-	-	-	-	-	-	ns	ns	ns	ns	no
591	GCLVSC_156	F	798438	798965	no	OCL084.C21_G18_PolyA, OCL084.CR_G18_PolyA	no	Contig5972_PolyA	-	-	-	-	-	-	-	-	-	-	-	-	-	-	-	-	-	-	-	ns	ns	ns	ns	no
592	GCLVSC_156	R	792490	793525	no	OCL0213.C21_O24, OCL0213.CR_O24_PolyA	no	Contig1986_PolyA	hypothetical protein AN2118.2 [Aspergillus nidulans FGSC A4] &gt;gi|40745794|gb|EAA64950.1| hypothetical protein AN2118.2 [Aspergillus nidulans FGSC A4]	Aspergillus nidulans FGSC A4	2.48e-138	2,3-dihydroxybenzoic acid decarboxylase, putative [Penicillium marneffei ATCC 18224] &gt;gi|210064686|gb|EEA18781.1| 2,3-dihydroxybenzoic acid decarboxylase, putative [Penicillium marneffei ATCC 18224]	Penicillium marneffei ATCC 18224	1.39e-72	IPR006992,	IPR006992 Amidohydrolase 2 !!!	GO:0003824, GO:0008152,	GO:0008152 metabolic process !!!	GO:0003824 catalytic activity !!!	-	-	-	-	-	-	-	-	ns	ns	ns	ns	no
593	GCLVSC_156	R	791157	791963	no	OCL026.C21_J05_PolyA, OCL026.CR_J05_PolyA	no	Contig3233_PolyA	-	-	-	-	-	-	-	-	-	-	-	-	-	-	-	-	-	-	-	ns	ns	ns	ns	no
594	GCLVSC_156	R	788426	790464	no	OCL038.C21_E16, OCL062.C21_I09, OCL038.CR_E16_PolyA, OCL0219.C21_K21_PolyA, OCL062.CR_I09_PolyA, OCL0219.CR_K21_PolyA	no	OCL038.C21_E16	-	-	-	-	-	-	-	-	-	-	-	-	-	-	-	-	-	-	-	ns	ns	ns	ns	no
595	GCLVSC_156	F	786736	787236	no	OCL038.CR_K15, OCL014.C21_I07_PolyA, OCL011.C21_M20_PolyA, OCL011.CR_M20_PolyA, OCL012.C21_E24_PolyA, OCL012.CR_H21_PolyA, OCL012.CR_K21_PolyA, OCL051.CR_I17_PolyA, MPB014.C21_E18_PolyA, MPB041.C21_L16_PolyA, MPB014.C21_M02_PolyA, OCL012.CR_E24_PolyA, MPB025.C21_H23_PolyA, OCL014.C21_E02_PolyA, OCL014.CR_E02_PolyA, OCL012.C21_H21_PolyA, OCL012.C21_K21_PolyA, OCL012.C21_H20_PolyA, OCL012.CR_H20_Po…	no	Contig799_PolyA	-	-	-	-	-	-	-	-	-	-	-	-	-	-	-	-	-	-	-	ns	ns	up in culture	0	no
596	GCLVSC_156	R	784658	786277	no	OCL0211.C21_I16, OCL034.C21_F07, OCL0211.C21_A19, OCL051.C21_M02, OCL0219.C21_I20, OCL0211.CR_A19_PolyA, OCL0219.CR_I20_PolyA, OCL051.CR_M02_PolyA, OCL0412.C21_L02_PolyA, OCL0412.CR_L02_PolyA, OCL0211.CR_I16_PolyA, OCL034.CR_F07_PolyA	no	Contig1660_PolyA	-	-	-	-	-	-	-	-	-	-	-	-	-	-	-	-	-	-	-	ns	ns	ns	ns	no
597	GCLVSC_156	R	777663	778845	no	OCL0221.C21_L10, OCL027.C21_H16, OCL029.C21_J14, OCL027.CR_H16_PolyA, OCL029.CR_J14_PolyA, OCL0221.CR_L10_PolyA, OCL0212.C21_M06_PolyA, OCL0212.CR_M06_PolyA	no	Contig2945_PolyA	hypothetical protein FG04777.1 [Gibberella zeae PH-1]	Gibberella zeae PH-1	1.12e-125	fumarylacetoacetate hydrolase family protein [Talaromyces stipitatus ATCC 10500]	Talaromyces stipitatus ATCC 10500	1.62e-108	IPR002529,	IPR002529 Fumarylacetoacetase, C-terminal-like !!!	GO:0003824, GO:0008152,	GO:0008152 metabolic process !!!	GO:0003824 catalytic activity !!!	-	-	-	-	-	-	-	-	ns	ns	ns	ns	no
598	GCLVSC_156	F	771283	772119	no	OCL022.CR_F20, MPB042.C21_D16_PolyA, OCL063.C21_I05_PolyA, OCL063.CR_I05_PolyA, MPB012.C21_C04_PolyA, OCL022.C21_F20, OCL0411.C21_C13_PolyA, OCL0411.CR_C13_PolyA	no	Contig4316_PolyA	-	-	-	-	-	-	-	-	-	-	-	-	-	-	-	-	-	-	-	ns	ns	ns	ns	no
599	GCLVSC_156	F	769220	771096	no	OCL088.C21_C03, OCL011.C21_B15, OCL029.C21_I06, OCL011.CR_B15_PolyA, OCL029.CR_I06_PolyA, OCL034.CR_J15_PolyA, OCL088.CR_C03_PolyA, OCL034.C21_J15_PolyA, OCL0410.C21_P02_PolyA, OCL0410.CR_P02_PolyA, OCL018.C21_O02_PolyA, OCL018.CR_O02_PolyA	no	Contig6157_PolyA	conserved hypothetical protein [Aspergillus terreus NIH2624] &gt;gi|114192468|gb|EAU34168.1| conserved hypothetical protein [Aspergillus terreus NIH2624]	Aspergillus terreus NIH2624	0	lignostilbene dioxygenase [Aspergillus fumigatus Af293] &gt;gi|129555231|gb|EAL84269.2| lignostilbene dioxygenase, putative [Aspergillus fumigatus Af293] &gt;gi|159122082|gb|EDP47205.1| lignostilbene dioxygenase, putative [Aspergillus fumigatus A1163]	Aspergillus fumigatus A1163	0	IPR004294,	IPR004294 Carotenoid oxygenase !!!	-	-	-	-	beta-carotene 15,15'-monooxygenase [EC:1.14.99.36]	01100 Metabolism	01109 Metabolism of Cofactors and Vitamins	00830 Retinol metabolism [PATH:ko00830]	1. Oxidoreductases	-	K00515	ns	ns	ns	ns	no
600	GCLVSC_156	F	763987	764128	no	MPB012.C21_I20, MPB043.C21_M01	no	Contig75	-	-	-	-	-	-	-	-	-	-	-	-	-	-	-	-	-	-	-	ns	ns	ns	ns	no
601	GCLVSC_156	F	752736	753289	no	OCL064.C21_C23_PolyA, OCL064.CR_C23_PolyA	no	Contig5703_PolyA	-	-	-	-	-	-	-	-	-	-	-	-	-	-	-	-	-	-	-	ns	ns	ns	ns	no
602	GCLVSC_156	F	749880	750760	no	OCL014.C21_C10, OCL023.C21_A12, OCL015.C21_J03, OCL021.C21_F13, OCL018.C21_O15, OCL022.C21_P21, OCL016.C21_H06, OCL029.C21_M24, OCL0219.C21_G23, OCL0410.C21_A14, OCL011.C21_L24, OCL047.C21_P16, OCL011.CR_L24_PolyA, OCL023.CR_A12_PolyA, OCL014.CR_C10_PolyA, OCL047.CR_P16_PolyA, OCL016.CR_H06_PolyA, OCL022.CR_P21_PolyA, OCL0219.CR_G23_PolyA, OCL018.CR_O15_PolyA, OCL029.CR_M24_PolyA, OCL015.CR_J03_P…	no	Contig1128_PolyA	carbonyl reductase [Neosartorya fischeri NRRL 181] &gt;gi|119411071|gb|EAW21014.1| carbonyl reductase [Neosartorya fischeri NRRL 181]	Neosartorya fischeri NRRL 181	6.46e-62	short chain dehydrogenase family protein, putative [Aspergillus fumigatus A1163]	Aspergillus fumigatus A1163	1.1e-61	IPR002198,	IPR002198 Short-chain dehydrogenase/reductase SDR !!!	GO:0008152, GO:0016491,	GO:0008152 metabolic process !!!	GO:0016491 oxidoreductase activity !!!	-	-	-	-	-	-	-	-	up in culture	0.02	up in culture	0.02	no
603	GCLVSC_156	F	747967	749573	no	OCL023.C21_K07, OCL023.CR_K07_PolyA	no	Contig3036_PolyA	iron transport multicopper oxidase FET3 [Ajellomyces capsulatus G186AR]	Ajellomyces capsulatus G186AR	1.5e-94	laccase, putative [Aspergillus flavus NRRL3357] &gt;gi|220701306|gb|EED57644.1| laccase, putative [Aspergillus flavus NRRL3357]	Aspergillus flavus NRRL3357	4.83e-85	IPR001117, IPR011706, IPR011707,	IPR001117 Multicopper oxidase, type 1 !!! IPR011706 Multicopper oxidase, type 2 !!! IPR011707 Multicopper oxidase, type 3 !!!	GO:0016491, GO:0005507,	-	GO:0016491 oxidoreductase activity !!! GO:0005507 copper ion binding !!!	-	-	-	-	-	-	-	-	ns	ns	ns	ns	no
604	GCLVSC_156	R	730830	731419	no	OCL035.C21_D19_PolyA, OCL035.CR_D19_PolyA	no	Contig3864_PolyA	hypothetical protein FG11057.1 [Gibberella zeae PH-1]	Gibberella zeae PH-1	7.76e-37	MFS sugar transporter, putative [Aspergillus flavus NRRL3357] &gt;gi|220696794|gb|EED53135.1| MFS sugar transporter, putative [Aspergillus flavus NRRL3357]	Aspergillus flavus NRRL3357	1.92e-27	IPR005828,	IPR005828 General substrate transporter !!!	GO:0005215, GO:0006810, GO:0016021,	GO:0006810 transport !!!	GO:0005215 transporter activity !!!	GO:0016021 integral to membrane !!!	-	-	-	-	-	-	-	ns	ns	ns	ns	LPPE
605	GCLVSC_156	F	725033	725835	no	OCL041.C21_J16_PolyA, OCL041.CR_J16_PolyA	no	Contig4168_PolyA	-	-	-	-	-	-	-	-	-	-	-	-	-	-	-	-	-	-	-	ns	ns	ns	ns	LPPE
606	GCLVSC_156	F	723693	724919	no	OCL018.C21_D02, OCL0219.C21_L24, OCL0219.CR_L24_PolyA, OCL018.CR_D02_PolyA	no	Contig1331_PolyA	-	-	-	-	-	-	-	-	-	-	-	-	-	-	-	-	-	-	-	ns	ns	ns	ns	no
607	GCLVSC_156	R	714130	715356	no	OCL0210.C21_K14_PolyA, OCL0210.CR_K14_PolyA, MPB024.C21_H03_PolyA	yes	Contig1606_PolyA	hypothetical protein AN7387.2 [Aspergillus nidulans FGSC A4] &gt;gi|14034124|emb|CAC38820.1| putative pyrroline-5-carboxylate reductase [Emericella nidulans] &gt;gi|40742568|gb|EAA61758.1| conserved hypothetical protein [Aspergillus nidulans FGSC A4]	Aspergillus nidulans FGSC A4	2.36e-32	pyrroline-5-carboxylate reductase [Aspergillus fumigatus Af293] &gt;gi|66850816|gb|EAL91142.1| pyrroline-5-carboxylate reductase [Aspergillus fumigatus Af293] &gt;gi|159127089|gb|EDP52205.1| pyrroline-5-carboxylate reductase [Aspergillus fumigatus A1163]	Aspergillus fumigatus A1163	6.88e-32	IPR004455,	IPR004455 NADP oxidoreductase, coenzyme F420-dependent !!!	-	-	-	-	pyrroline-5-carboxylate reductase [EC:1.5.1.2]	01100 Metabolism	01105 Amino Acid Metabolism	00330 Arginine and proline metabolism [PATH:ko00330]	1. Oxidoreductases	-	K00286	ns	ns	ns	ns	no
608	GCLVSC_132	R	123402	124620	no	OCL063.C21_D05, OCL063.CR_D05_PolyA, OCL044.C21_P16, OCL026.C21_K19, OCL044.CR_P16_PolyA, OCL026.CR_K19_PolyA	no	Contig5619_PolyA	conserved hypothetical protein [Talaromyces stipitatus ATCC 10500]	Talaromyces stipitatus ATCC 10500	5.41e-32	-	-	-	-	-	-	-	-	-	-	-	-	-	-	-	-	ns	ns	ns	ns	no
609	GCLVSC_156	F	699015	699832	no	OCL048.C21_C05, OCL048.CR_C05_PolyA	no	Contig5035_PolyA	hypothetical protein SS1G_14072 [Sclerotinia sclerotiorum 1980] &gt;gi|154699474|gb|EDN99212.1| hypothetical protein SS1G_14072 [Sclerotinia sclerotiorum 1980]	Sclerotinia sclerotiorum 1980	5.46e-21	-	-	-	-	-	-	-	-	-	-	-	-	-	-	-	-	ns	ns	ns	ns	LPPE
610	GCLVSC_156	F	697694	698058	no	OCL061.C21_P11_PolyA, OCL061.CR_P11_PolyA	no	Contig5502_PolyA	-	-	-	-	-	-	-	-	-	-	-	-	-	-	-	-	-	-	-	ns	ns	ns	ns	no
611	GCLVSC_156	F	684848	686214	no	OCL061.C21_L19, OCL0210.C21_G23, OCL061.CR_L19_PolyA, OCL0210.CR_G23_PolyA	no	Contig1574_PolyA	hypothetical protein MGG_06776 [Magnaporthe grisea 70-15] &gt;gi|206558153|sp|A4R227|INO80_MAGGR RecName: Full=Putative DNA helicase INO80 &gt;gi|145013701|gb|EDJ98342.1| hypothetical protein MGG_06776 [Magnaporthe grisea 70-15]	Magnaporthe grisea 70-15	2.27e-105	RecName: Full=Putative DNA helicase ino-80	RecName: Full=Putative DNA helicase ino-80	7.56e-101	IPR001650,	IPR001650 DNA/RNA helicase, C-terminal !!!	GO:0003676, GO:0004386, GO:0005524,	-	GO:0003676 nucleic acid binding !!! GO:0004386 helicase activity !!! GO:0005524 ATP binding !!!	-	DNA helicase INO80 [EC:3.6.1.-]	01120 Genetic Information Processing	01124 Replication and Repair	03036 Chromosome [BR:ko03036]	3. Hydrolases	-	K11665	ns	ns	ns	ns	no
612	GCLVSC_156	F	676182	677383	no	OCL016.C21_J22, OCL052.C21_M13, OCL013.C21_A16, OCL021.C21_G11, OCL0412.C21_J01, OCL016.CR_J22_PolyA, OCL013.CR_A16_PolyA, OCL085.C21_N16, OCL052.CR_M13_PolyA, OCL0412.CR_J01_PolyA, OCL021.CR_G11_PolyA, OCL049.C21_M12_PolyA, OCL049.CR_M12_PolyA	no	OCL016.C21_J22	unnamed protein product [Podospora anserina] &gt;gi|170946216|emb|CAP73017.1| unnamed protein product [Podospora anserina]	Podospora anserina	6.18e-132	ABC transporter, putative [Aspergillus clavatus NRRL 1] &gt;gi|119402181|gb|EAW12602.1| ABC transporter, putative [Aspergillus clavatus NRRL 1]	Aspergillus clavatus NRRL 1	9.87e-130	IPR003439,	IPR003439 ABC transporter-like !!!	GO:0005524, GO:0016887,	-	GO:0005524 ATP binding !!! GO:0016887 ATPase activity !!!	-	ABCF2 DEFINITION ATP-binding cassette, sub-family F, member 2	-	-	-	-	-	K06185	ns	ns	ns	ns	no
613	GCLVSC_156	R	674018	674528	no	OCL0217.C21_P07_PolyA, OCL0217.CR_P07_PolyA	no	Contig2423_PolyA	-	-	-	-	-	-	-	-	-	-	-	-	-	-	-	-	-	-	-	ns	ns	ns	ns	no
614	GCLVSC_156	R	668832	670668	no	OCL051.C21_F09, OCL051.CR_F09_PolyA, MPB044.C21_L17_PolyA	yes	Contig5215_PolyA	-	-	-	-	-	-	-	-	-	-	-	-	-	-	-	-	-	-	-	ns	ns	ns	ns	no
615	GCLVSC_156	F	660678	661779	no	OCL024.C21_M21, OCL024.CR_M21_PolyA	no	Contig3154_PolyA	-	-	-	-	-	-	-	-	-	-	-	-	-	-	-	-	-	-	-	ns	ns	ns	ns	no
616	GCLVSC_156	R	658565	660015	no	OCL051.C21_A11, OCL0212.C21_E23, OCL0218.C21_C04, OCL0218.CR_C04_PolyA, OCL0212.CR_E23_PolyA, OCL051.CR_A11_PolyA	no	Contig1807_PolyA	hypothetical protein CHGG_07417 [Chaetomium globosum CBS 148.51] &gt;gi|88178696|gb|EAQ86164.1| hypothetical protein CHGG_07417 [Chaetomium globosum CBS 148.51]	Chaetomium globosum CBS 148.51	4.9e-61	-	-	-	IPR019363,	IPR019363 Protein of unknown function DUF2305 !!!	-	-	-	-	-	-	-	-	-	-	-	ns	ns	ns	ns	no
617	GCLVSC_156	F	654347	655078	no	MPB033.C21_K06_PolyA, OCL044.C21_J23_PolyA, OCL044.CR_J23_PolyA	no	Contig465_PolyA	-	-	-	-	-	-	-	-	-	-	-	-	-	-	-	-	-	-	-	ns	ns	ns	ns	no
618	GCLVSC_156	F	653724	654086	no	OCL0221.C21_C06_PolyA, OCL0221.CR_C06_PolyA	no	Contig2888_PolyA	-	-	-	-	-	-	-	-	-	-	-	-	-	-	-	-	-	-	-	ns	ns	ns	ns	no
619	GCLVSC_156	F	650731	651612	no	MPB034.C21_C24	no	MPB034.C21_C24_PolyA	predicted protein [Chaetomium globosum CBS 148.51] &gt;gi|88179088|gb|EAQ86556.1| predicted protein [Chaetomium globosum CBS 148.51]	Chaetomium globosum CBS 148.51	6.69e-59	MFS monocarboxylate transporter, putative [Penicillium marneffei ATCC 18224] &gt;gi|210065042|gb|EEA19137.1| MFS monocarboxylate transporter, putative [Penicillium marneffei ATCC 18224]	Penicillium marneffei ATCC 18224	1.72e-22	IPR011701,	IPR011701 Major facilitator superfamily MFS-1 !!!	-	-	-	-	-	-	-	-	-	-	-	ns	ns	ns	ns	no
620	GCLVSC_156	R	646230	648481	no	OCL037.CR_N06_PolyA, MPB011.C21_D23_PolyA, OCL037.C21_N06, MPB012.C21_E09_PolyA, MPB041.C21_C02_PolyA, MPB021.C21_F10_PolyA	yes	Contig4044_PolyA	hypothetical protein LOC100273337 [Zea mays] &gt;gi|194701646|gb|ACF84907.1| unknown [Zea mays] &gt;gi|194703530|gb|ACF85849.1| unknown [Zea mays]	Zea mays	9.37e-42	BAR domain-containing protein [Ajellomyces capsulatus G186AR]	Ajellomyces capsulatus G186AR	3.34e-31	IPR004148,	IPR004148 BAR !!!	GO:0005515, GO:0005737,	-	GO:0005515 protein binding !!!	GO:0005737 cytoplasm !!!	-	-	-	-	-	-	-	ns	ns	ns	ns	no
621	GCLVSC_156	F	642807	644385	no	OCL022.CR_M06, OCL022.C21_M06	no	OCL022.CR_M06_PolyA	conserved hypothetical protein [Pyrenophora tritici-repentis Pt-1C-BFP] &gt;gi|187984908|gb|EDU50396.1| conserved hypothetical protein [Pyrenophora tritici-repentis Pt-1C-BFP]	Pyrenophora tritici-repentis Pt-1C-BFP	2.52e-43	Ubiquitin-conjugating enzyme family protein [Brugia malayi] &gt;gi|158594565|gb|EDP33149.1| Ubiquitin-conjugating enzyme family protein [Brugia malayi]	Brugia malayi	1.48e-35	IPR000608,	IPR000608 Ubiquitin-conjugating enzyme, E2 !!!	GO:0019787, GO:0043687, GO:0051246,	GO:0043687 post-translational protein modification !!! GO:0051246 regulation of protein metabolic process !!!	GO:0019787 small conjugating protein ligase activity !!!	-	ubiquitin-conjugating enzyme E2 O [EC:6.3.2.19]	01120 Genetic Information Processing	01123 Folding, Sorting and Degradation	04120 Ubiquitin mediated proteolysis [PATH:ko04120]; 04121 Ubiquitin system [BR:ko04121]	6. Ligases	-	K10581	ns	ns	ns	ns	no
622	GCLVSC_156	F	638330	639035	no	MPB022.C21_O17_PolyA, MPB032.C21_P07_PolyA	no	Contig226_PolyA	unnamed protein product [Podospora anserina] &gt;gi|170945772|emb|CAP72572.1| unnamed protein product [Podospora anserina]	Podospora anserina	2.94e-55	glutathione S-transferase family protein, putative [Aspergillus flavus NRRL3357] &gt;gi|220688857|gb|EED45209.1| glutathione S-transferase family protein, putative [Aspergillus flavus NRRL3357]	Aspergillus flavus NRRL3357	1.12e-46	IPR004046,	IPR004046 Glutathione S-transferase, C-terminal !!!	-	-	-	-	-	-	-	-	-	-	-	ns	ns	ns	ns	no
623	GCLVSC_156	R	636442	637767	no	MPB023.C21_I22, OCL045.C21_B14, MPB021.C21_C06_PolyA, MPB024.C21_C22_PolyA, OCL0412.C21_H23_PolyA, MPB022.C21_M21_PolyA, OCL045.CR_B14_PolyA, OCL0412.CR_H23_PolyA	no	Contig4769_PolyA	hypothetical protein MGG_00271 [Magnaporthe grisea 70-15] &gt;gi|145018857|gb|EDK03136.1| hypothetical protein MGG_00271 [Magnaporthe grisea 70-15]	Magnaporthe grisea 70-15	1.6e-55	uroporphyrin-III C-methyltransferase [Cryptococcus neoformans var. neoformans JEC21] &gt;gi|57230275|gb|AAW46676.1| uroporphyrin-III C-methyltransferase, putative [Cryptococcus neoformans var. neoformans JEC21]	Cryptococcus neoformans var. neoformans JEC21	1.67e-12	IPR007905,	IPR007905 Emopamil-binding !!!	GO:0005783, GO:0016021, GO:0016125, GO:0047750,	GO:0016125 sterol metabolic process !!!	GO:0047750 cholestenol delta-isomerase activity !!!	GO:0005783 endoplasmic reticulum !!! GO:0016021 integral to membrane !!!	-	-	-	-	-	-	-	ns	ns	ns	ns	no
624	GCLVSC_156	F	630096	630683	no	OCL054.C21_P23_PolyA, OCL054.CR_P23_PolyA	no	Contig5401_PolyA	-	-	-	-	-	-	-	-	-	-	-	-	-	-	-	-	-	-	-	ns	ns	ns	ns	no
625	GCLVSC_156	F	626170	627770	no	OCL0221.C21_C02, OCL0218.C21_H15, OCL0212.C21_E06, OCL0220.C21_H09, OCL012.C21_A11, OCL0212.C21_L21_PolyA, OCL032.C21_B16, OCL052.C21_A06, MPB031.C21_H19_PolyA, OCL0220.CR_H09_PolyA, OCL0212.CR_E06_PolyA, OCL0221.CR_C02_PolyA, OCL0212.CR_L21_PolyA, OCL023.CR_G20_PolyA, OCL087.CR_J08_PolyA, OCL052.CR_A06_PolyA, OCL012.CR_A11_PolyA, OCL029.C21_G02_PolyA, OCL029.CR_G02_PolyA, OCL042.C21_F16_PolyA, O…	no	Contig2884_PolyA	40S ribosomal protein S7 [Magnaporthe grisea 70-15] &gt;gi|145018911|gb|EDK03190.1| 40S ribosomal protein S7 [Magnaporthe grisea 70-15]	Magnaporthe grisea 70-15	1.18e-96	40S ribosomal protein S7 [Chaetomium globosum CBS 148.51] &gt;gi|88184248|gb|EAQ91716.1| 40S ribosomal protein S7 [Chaetomium globosum CBS 148.51]	Chaetomium globosum CBS 148.51	1.54e-96	IPR000554,	IPR000554 Ribosomal protein S7e !!!	GO:0003735, GO:0005622, GO:0005840, GO:0006412,	GO:0006412 translation !!!	GO:0003735 structural constituent of ribosome !!!	GO:0005622 intracellular !!! GO:0005840 ribosome !!!	small subunit ribosomal protein S7e	01120 Genetic Information Processing	01122 Translation	03010 Ribosome [PATH:ko03010]; 03011 Ribosome [BR:ko03011]	-	ribosomal protein	K02993	ns	ns	ns	ns	no
626	GCLVSC_156	F	624397	625385	no	MPB024.C21_C05_PolyA, OCL0215.C21_G22_PolyA, OCL0215.CR_G22_PolyA, OCL046.C21_G08_PolyA, OCL046.CR_G08_PolyA	no	Contig258_PolyA	hypothetical protein CHGG_03652 [Chaetomium globosum CBS 148.51] &gt;gi|88184249|gb|EAQ91717.1| hypothetical protein CHGG_03652 [Chaetomium globosum CBS 148.51]	Chaetomium globosum CBS 148.51	2.2e-80	oxidoreductase, zinc-binding [Neosartorya fischeri NRRL 181] &gt;gi|119411433|gb|EAW21376.1| oxidoreductase, zinc-binding [Neosartorya fischeri NRRL 181]	Neosartorya fischeri NRRL 181	1.43e-63	IPR013149,	IPR013149 Alcohol dehydrogenase, zinc-binding !!!	GO:0008270, GO:0016491, GO:0055114,	GO:0055114 oxidation reduction !!!	GO:0008270 zinc ion binding !!! GO:0016491 oxidoreductase activity !!!	-	alcohol dehydrogenase (NADP+) [EC:1.1.1.2]	01100 Metabolism	01101 Carbohydrate Metabolism; 01103 Lipid Metabolism; 01111 Xenobiotics Biodegradation and Metabolism	00010 Glycolysis / Gluconeogenesis [PATH:ko00010]; 00561 Glycerolipid metabolism [PATH:ko00561]; 00930 Caprolactam degradation [PATH:ko00930]	1. Oxidoreductases	-	K00002	ns	ns	ns	ns	no
627	GCLVSC_156	R	621516	623298	no	OCL0210.C21_E01_PolyA, OCL0210.CR_E01_PolyA, OCL0215.C21_E14, OCL0215.CR_E14_PolyA	no	Contig1553_PolyA	hypothetical protein FG07697.1 [Gibberella zeae PH-1]	Gibberella zeae PH-1	2.71e-94	SAM dependent methyltransferase, putative [Aspergillus flavus NRRL3357] &gt;gi|220688661|gb|EED45013.1| SAM dependent methyltransferase, putative [Aspergillus flavus NRRL3357]	Aspergillus flavus NRRL3357	5.14e-69	IPR013216,	IPR013216 Methyltransferase type 11 !!!	GO:0008152, GO:0008168,	GO:0008152 metabolic process !!!	GO:0008168 methyltransferase activity !!!	-	-	-	-	-	-	-	-	ns	ns	ns	ns	no
628	GCLVSC_156	F	619974	620730	no	MPB023.C21_J12	no	MPB023.C21_J12_PolyA	hypothetical protein MGG_09971 [Magnaporthe grisea 70-15] &gt;gi|145015410|gb|EDJ99946.1| hypothetical protein MGG_09971 [Magnaporthe grisea 70-15]	Magnaporthe grisea 70-15	4.03e-56	-	-	-	-	-	-	-	-	-	-	-	-	-	-	-	-	ns	ns	ns	ns	no
629	GCLVSC_156	R	610224	611192	no	OCL0220.C21_N10, OCL0210.C21_L02, OCL0219.C21_P11, OCL0219.CR_P11_PolyA, OCL0215.C21_E22_PolyA, OCL0220.CR_N10_PolyA, OCL0215.CR_E22_PolyA, MPB041.C21_C05_PolyA, MPB042.C21_N01_PolyA, MPB011.C21_D20_PolyA, OCL0210.CR_L02_PolyA	no	Contig1609_PolyA	predicted protein [Chaetomium globosum CBS 148.51] &gt;gi|88175599|gb|EAQ83067.1| predicted protein [Chaetomium globosum CBS 148.51]	Chaetomium globosum CBS 148.51	6.04e-11	-	-	-	-	-	-	-	-	-	-	-	-	-	-	-	-	ns	ns	ns	ns	no
630	GCLVSC_156	R	608912	609885	no	OCL015.C21_D24, OCL015.CR_D24_PolyA	no	Contig1110_PolyA	hypothetical protein NCU07230 [Neurospora crassa OR74A] &gt;gi|28916911|gb|EAA26648.1| predicted protein [Neurospora crassa OR74A]	Neurospora crassa OR74A	1.55e-18	related to tol protein [Neurospora crassa]	Neurospora crassa	3.83e-17	IPR010730,	IPR010730 Heterokaryon incompatibility !!!	-	-	-	-	-	-	-	-	-	-	-	ns	ns	ns	ns	no
631	GCLVSC_156	F	602280	603822	no	OCL045.CR_B16, OCL015.C21_B08, OCL045.C21_B16, OCL0213.C21_K23, OCL062.C21_K12, OCL0210.C21_C16, OCL021.C21_J05, OCL0213.CR_K23_PolyA, MPB012.C21_F06_PolyA, OCL015.CR_B08_PolyA, OCL062.CR_K12_PolyA, OCL021.CR_J05_PolyA, OCL034.C21_K12_PolyA, OCL034.CR_K12_PolyA, OCL0210.CR_C16_PolyA, OCL023.C21_D09, OCL023.CR_D09_PolyA	no	Contig1099_PolyA	hypothetical protein CHGG_06927 [Chaetomium globosum CBS 148.51] &gt;gi|88178206|gb|EAQ85674.1| hypothetical protein CHGG_06927 [Chaetomium globosum CBS 148.51]	Chaetomium globosum CBS 148.51	9.96e-80	dynactin subunit 5 [Neurospora crassa OR74A] &gt;gi|28918512|gb|EAA28185.1| dynactin subunit 5 [Neurospora crassa OR74A] &gt;gi|28950219|emb|CAD71086.1| dynactin Arp1 p25 subunit (RO12) [Neurospora crassa]	Neurospora crassa	2.22e-79	IPR001451,	IPR001451 Bacterial transferase hexapeptide repeat !!!	GO:0016740,	-	GO:0016740 transferase activity !!!	-	dynactin 5	01140 Cellular Processes	01141 Cell Motility	04812 Cytoskeleton proteins [BR:ko04812]	-	cytosceleton	K10427	ns	ns	ns	ns	no
632	GCLVSC_156	R	597030	598251	no	OCL022.C21_C14, OCL022.CR_C14_PolyA	no	Contig2670_PolyA	adenosine deaminase, putative [Talaromyces stipitatus ATCC 10500]	Talaromyces stipitatus ATCC 10500	3.75e-139	adenosine deaminase, putative [Penicillium marneffei ATCC 18224] &gt;gi|210071329|gb|EEA25418.1| adenosine deaminase, putative [Penicillium marneffei ATCC 18224]	Penicillium marneffei ATCC 18224	8.36e-139	IPR001365,	IPR001365 Adenosine/AMP deaminase !!!	GO:0009168, GO:0019239,	GO:0009168 purine ribonucleoside monophosphate biosynthetic process !!!	GO:0019239 deaminase activity !!!	-	adenosine deaminase [EC:3.5.4.4]	01100 Metabolism	01104 Nucleotide Metabolism	00230 Purine metabolism [PATH:ko00230]	3. Hydrolases	-	K01488	ns	ns	ns	ns	no
633	GCLVSC_156	R	594548	595268	no	OCL0217.C21_C17_PolyA, OCL0217.CR_C17_PolyA	no	Contig2334_PolyA	-	-	-	-	-	-	-	-	-	-	-	-	-	-	-	-	-	-	-	ns	ns	ns	ns	no
634	GCLVSC_156	F	585726	586213	no	OCL021.C21_L21_PolyA, OCL021.CR_L21_PolyA	no	Contig1489_PolyA	-	-	-	-	-	-	-	-	-	-	-	-	-	-	-	-	-	-	-	ns	ns	ns	ns	no
635	GCLVSC_156	R	583625	584751	no	OCL011.C21_G09, OCL032.C21_G05, MPB025.C21_H24_PolyA, OCL032.CR_G05_PolyA	no	Contig3681_PolyA	hypothetical protein FG09893.1 [Gibberella zeae PH-1]	Gibberella zeae PH-1	2.33e-171	glutamate carboxypeptidase [Aspergillus fumigatus Af293] &gt;gi|66852693|gb|EAL93018.1| glutamate carboxypeptidase, putative [Aspergillus fumigatus Af293] &gt;gi|159128070|gb|EDP53185.1| glutamate carboxypeptidase, putative [Aspergillus fumigatus A1163]	Aspergillus fumigatus A1163	3.38e-146	IPR002933, IPR011650,	IPR002933 Peptidase M20 !!! IPR011650 Peptidase M20, dimerisation !!!	GO:0006508, GO:0008237, GO:0016787, GO:0046983,	GO:0006508 proteolysis !!!	GO:0008237 metallopeptidase activity !!! GO:0016787 hydrolase activity !!! GO:0046983 protein dimerization activity !!!	-	cytosolic nonspecific dipeptidase	01100 Metabolism	01112 Enzyme Families	01002 Peptidases [BR:ko01002]	-	peptidase	K08660	ns	ns	ns	ns	no
636	GCLVSC_156	R	579809	580737	637	MPB014.C21_M20_PolyA, MPB014.C21_B10_PolyA, MPB012.C21_I24_PolyA, MPB044.C21_P21_PolyA, MPB011.C21_K07_PolyA	no	Contig151_PolyA	hypothetical protein MGG_00254 [Magnaporthe grisea 70-15] &gt;gi|145018879|gb|EDK03158.1| hypothetical protein MGG_00254 [Magnaporthe grisea 70-15]	Magnaporthe grisea 70-15	7.08e-45	related to ornithine decarboxylase antizyme [Neurospora crassa]	Neurospora crassa	4.6e-36	IPR002993,	IPR002993 Ornithine decarboxylase antizyme !!!	GO:0004857, GO:0008073,	-	GO:0004857 enzyme inhibitor activity !!! GO:0008073 ornithine decarboxylase inhibitor activity !!!	-	-	-	-	-	-	-	-	ns	ns	ns	ns	no
637	GCLVSC_156	F	578999	579816	636	MPB031.C21_N10, MPB041.C21_K20	no	MPB031.C21_N10_PolyA	hypothetical protein MGG_00253 [Magnaporthe grisea 70-15] &gt;gi|145018880|gb|EDK03159.1| hypothetical protein MGG_00253 [Magnaporthe grisea 70-15]	Magnaporthe grisea 70-15	2.79e-93	imidazole glycerol phosphate synthase hisHF [Neurospora crassa OR74A] &gt;gi|28918472|gb|EAA28145.1| imidazole glycerol phosphate synthase hisHF [Neurospora crassa OR74A] &gt;gi|28950253|emb|CAD71119.1| probable bifunctional histidine biosynthesis protein hishf [Neurospora crassa]	Neurospora crassa	1.17e-91	IPR006062,	IPR006062 Histidine biosynthesis !!!	GO:0000105,	GO:0000105 histidine biosynthetic process !!!	-	-	glutamine amidotransferase [EC:2.4.2.-]	01100 Metabolism	01105 Amino Acid Metabolism	00340 Histidine metabolism [PATH:ko00340]	2. Transferases	-	K02501	ns	ns	ns	ns	no
638	GCLVSC_156	R	576132	576810	no	OCL082.C21_O22_PolyA, OCL082.CR_O22_PolyA	no	Contig5892_PolyA	-	-	-	-	-	-	-	-	-	-	-	-	-	-	-	-	-	-	-	ns	ns	ns	ns	no
639	GCLVSC_156	R	574471	575276	no	OCL029.C21_P09, OCL029.CR_P09_PolyA	no	Contig3600_PolyA	-	-	-	-	-	-	-	-	-	-	-	-	-	-	-	-	-	-	-	ns	ns	ns	ns	no
640	GCLVSC_156	R	563674	564910	no	OCL0216.C21_G05, OCL0216.CR_G05_PolyA	no	Contig2256_PolyA	unnamed protein product [Podospora anserina] &gt;gi|170936308|emb|CAP60966.1| unnamed protein product [Podospora anserina]	Podospora anserina	2.87e-94	vacuolar sorting protein [Paracoccidioides brasiliensis Pb03]	Paracoccidioides brasiliensis Pb03	5.1e-67	-	-	-	-	-	-	-	-	-	-	-	-	-	ns	ns	ns	ns	no
641	GCLVSC_156	F	560944	561192	no	OCL0219.C21_A05_PolyA, OCL0219.CR_A05_PolyA	no	Contig2540_PolyA	-	-	-	-	-	-	-	-	-	-	-	-	-	-	-	-	-	-	-	ns	ns	ns	ns	no
642	GCLVSC_156	F	558215	559118	no	MPB033.C21_D13_PolyA, MPB025.C21_L14_PolyA, MPB024.C21_E06_PolyA, MPB024.C21_E24_PolyA	no	Contig437_PolyA	-	-	-	-	-	-	IPR008427,	IPR008427 Extracellular membrane protein, 8-cysteine region, CFEM !!!	-	-	-	-	-	-	-	-	-	-	-	ns	ns	ns	ns	no
643	GCLVSC_156	R	556647	557309	no	OCL048.C21_G12_PolyA, OCL048.CR_G12_PolyA	no	Contig5057_PolyA	-	-	-	-	-	-	-	-	-	-	-	-	-	-	-	-	-	-	-	ns	ns	ns	ns	LPPE
644	GCLVSC_156	R	554716	555578	no	OCL088.C21_G10, OCL0214.C21_G06_PolyA, OCL0214.CR_G06_PolyA, OCL047.CR_P22_PolyA, OCL047.C21_P22_PolyA, OCL053.CR_J03_PolyA, OCL053.C21_J03_PolyA, OCL022.C21_F09_PolyA, OCL022.CR_F09_PolyA, MPB023.C21_H01_PolyA, OCL088.CR_G10_PolyA	no	Contig2043_PolyA	hypothetical protein MGG_04942 [Magnaporthe grisea 70-15] &gt;gi|145010823|gb|EDJ95479.1| hypothetical protein MGG_04942 [Magnaporthe grisea 70-15]	Magnaporthe grisea 70-15	2.08e-66	low molecular weight phosphotyrosine protein phosphatase [Neurospora crassa OR74A] &gt;gi|28919351|gb|EAA28803.1| low molecular weight phosphotyrosine protein phosphatase [Neurospora crassa OR74A]	Neurospora crassa OR74A	1.88e-59	IPR017867,	IPR017867 Protein-tyrosine phosphatase, low molecular weight !!!	GO:0004725, GO:0006470,	GO:0006470 protein amino acid dephosphorylation !!!	GO:0004725 protein tyrosine phosphatase activity !!!	-	protein-tyrosine phosphatase [EC:3.1.3.48]	-	-	-	3. Hydrolases	-	K01104	ns	ns	ns	ns	no
645	GCLVSC_156	R	552656	554053	no	MPB043.C21_G20_PolyA, OCL031.C21_N23, OCL021.C21_M13, OCL052.C21_G14, OCL0211.C21_C22_PolyA, OCL0211.CR_C22_PolyA, OCL0219.C21_P20_PolyA, OCL0219.CR_P20_PolyA, OCL052.CR_G14_PolyA, OCL031.CR_N23_PolyA, OCL021.CR_M13_PolyA	no	Contig665_PolyA	pMAP kinase THMK [Hypocrea lixii]	Hypocrea lixii	3.83e-135	TmkB [Hypocrea virens]	Hypocrea virens	3.83e-135	IPR017442,	IPR017442 Serine/threonine protein kinase-related !!!	GO:0004672, GO:0005524, GO:0006468,	GO:0006468 protein amino acid phosphorylation !!!	GO:0004672 protein kinase activity !!! GO:0005524 ATP binding !!!	-	mitogen-activated protein kinase 7 [EC:2.7.11.24]	01100 Metabolism; 01130 Environmental Information Processing	01112 Enzyme Families; 01132 Signal Transduction	01001 Protein kinases [BR:ko01001]; 04010 MAPK signaling pathway [PATH:ko04010]; 04011 MAPK signaling pathway - yeast [PATH:ko04011]	2. Transferases	kinase	K04464	ns	ns	ns	ns	no
646	GCLVSC_156	R	550914	551802	no	OCL0215.C21_O22_PolyA, OCL0215.CR_O22_PolyA, OCL087.C21_H06_PolyA, OCL087.CR_H06_PolyA, OCL089.C21_K02_PolyA, OCL089.CR_K02_PolyA, OCL038.C21_O14_PolyA, OCL038.CR_O14_PolyA, MPB034.C21_G02_PolyA, OCL032.CR_O21_PolyA, OCL032.C21_O21_PolyA, MPB044.C21_E23_PolyA, OCL052.C21_E06_PolyA, MPB044.C21_F24_PolyA, MPB012.C21_K06_PolyA, MPB044.C21_M13_PolyA, OCL052.CR_E06_PolyA, OCL051.C21_H23_PolyA, OCL011.…	no	Contig2206_PolyA	hypothetical protein NCU06048 [Neurospora crassa OR74A] &gt;gi|28921266|gb|EAA30575.1| conserved hypothetical protein [Neurospora crassa OR74A]	Neurospora crassa OR74A	4e-24	40S ribosomal protein S30 [Sclerotinia sclerotiorum 1980] &gt;gi|154702823|gb|EDO02562.1| 40S ribosomal protein S30 [Sclerotinia sclerotiorum 1980]	Sclerotinia sclerotiorum 1980	3.5e-20	IPR006846,	IPR006846 Ribosomal protein S30 !!!	GO:0003735, GO:0005622, GO:0005840, GO:0006412,	GO:0006412 translation !!!	GO:0003735 structural constituent of ribosome !!!	GO:0005622 intracellular !!! GO:0005840 ribosome !!!	small subunit ribosomal protein S30e	01120 Genetic Information Processing	01122 Translation; 01123 Folding, Sorting and Degradation	03010 Ribosome [PATH:ko03010]; 03011 Ribosome [BR:ko03011]; 04121 Ubiquitin system [BR:ko04121]	-	ribosomal protein	K02983	ns	ns	ns	ns	no
647	GCLVSC_156	F	549818	550263	no	OCL0217.C21_K24_PolyA, OCL0217.CR_K24_PolyA, OCL026.C21_L16, OCL026.CR_L16_PolyA	no	Contig2395_PolyA	-	-	-	-	-	-	-	-	-	-	-	-	-	-	-	-	-	-	-	ns	ns	ns	ns	no
648	GCLVSC_156	F	540619	542583	no	OCL0212.C21_H21, OCL0211.C21_J15, OCL0211.CR_J15_PolyA, MPB044.C21_B06_PolyA	no	Contig1826_PolyA	-	-	-	-	-	-	-	-	-	-	-	-	-	-	-	-	-	-	-	ns	ns	ns	ns	no
649	GCLVSC_156	F	535588	536817	no	OCL0220.C21_J10, OCL061.C21_M03_PolyA, OCL061.CR_M03_PolyA, OCL026.C21_B18, OCL026.CR_B18_PolyA, OCL0220.CR_J10_PolyA	no	Contig2826_PolyA	hypothetical protein NCU04203 [Neurospora crassa OR74A] &gt;gi|157071353|gb|EAA31927.2| hypothetical protein NCU04203 [Neurospora crassa OR74A]	Neurospora crassa OR74A	6.06e-137	related to glucosidase II, alpha subunit [Neurospora crassa]	Neurospora crassa	6.06e-137	IPR000322,	IPR000322 Glycoside hydrolase, family 31 !!!	GO:0005975,	GO:0005975 carbohydrate metabolic process !!!	-	-	alpha 1,3-glucosidase [EC:3.2.1.84]	01100 Metabolism	01107 Glycan Biosynthesis and Metabolism	00510 N-Glycan biosynthesis [PATH:ko00510]	3. Hydrolases	-	K05546	ns	ns	ns	ns	no
650	GCLVSC_156	F	530976	532796	no	OCL029.C21_K16, OCL046.C21_F17, OCL027.C21_F01, OCL048.C21_K13, OCL029.CR_K16_PolyA, OCL0216.CR_P09_PolyA, OCL0216.C21_P09_PolyA, OCL026.C21_D08, OCL0221.C21_P19, OCL046.CR_F17_PolyA, OCL027.CR_F01_PolyA, OCL0221.CR_P19_PolyA, OCL048.CR_K13_PolyA, OCL051.C21_D15_PolyA, OCL051.CR_D15_PolyA, OCL026.CR_D08_PolyA, OCL048.C21_G18_PolyA, OCL048.CR_G18_PolyA, OCL051.CR_F15_PolyA, OCL051.C21_F15_PolyA, O…	yes	Contig3577_PolyA	hypothetical protein FG05971.1 [Gibberella zeae PH-1]	Gibberella zeae PH-1	5.35e-50	-	-	-	IPR018811,	IPR018811 Protein of unknown function FLILHELTA !!!	-	-	-	-	-	-	-	-	-	-	-	ns	ns	ns	ns	no
651	GCLVSC_156	R	524502	525394	no	MPB044.C21_F14	no	MPB044.C21_F14	hypothetical protein CHGG_07664 [Chaetomium globosum CBS 148.51] &gt;gi|88178943|gb|EAQ86411.1| hypothetical protein CHGG_07664 [Chaetomium globosum CBS 148.51]	Chaetomium globosum CBS 148.51	7.84e-37	mitochondrial succinate dehydrogenase cytochrome b560 subunit C [Alternaria alternata]	Alternaria alternata	2.45e-22	IPR000701,	IPR000701 Succinate dehydrogenase, cytochrome b subunit !!!	GO:0000104, GO:0006099, GO:0009055, GO:0016020,	GO:0006099 tricarboxylic acid cycle !!!	GO:0000104 succinate dehydrogenase activity !!! GO:0009055 electron carrier activity !!!	GO:0016020 membrane !!!	succinate dehydrogenase (ubiquinone) cytochrome b subunit [EC:1.3.5.1]	01100 Metabolism	01101 Carbohydrate Metabolism; 01102 Energy Metabolism	00020 Citrate cycle (TCA cycle) [PATH:ko00020]; 00190 Oxidative phosphorylation [PATH:ko00190]	1. Oxidoreductases	-	K00236	ns	ns	ns	ns	no
652	GCLVSC_156	F	522517	524470	no	OCL0212.C21_A03_PolyA, OCL0212.CR_A03_PolyA	no	Contig1776_PolyA	-	-	-	-	-	-	-	-	-	-	-	-	-	-	-	-	-	-	-	ns	ns	ns	ns	no
653	GCLVSC_156	R	520744	522330	no	OCL053.C21_N18, OCL028.C21_P17, OCL046.CR_P05_PolyA, OCL046.C21_P05_PolyA, OCL053.CR_N18_PolyA, MPB014.C21_M01_PolyA, MPB043.C21_L10_PolyA, MPB014.C21_E24_PolyA, OCL028.CR_P17_PolyA	no	Contig5360_PolyA	unnamed protein product [Podospora anserina] &gt;gi|170946498|emb|CAP73299.1| unnamed protein product [Podospora anserina]	Podospora anserina	2.39e-104	GIY-YIG catalytic domain-containing protein [Ajellomyces capsulatus G186AR]	Ajellomyces capsulatus G186AR	1.42e-56	IPR000305,	IPR000305 Excinuclease ABC, C subunit, N-terminal !!!	GO:0004518, GO:0005622, GO:0006281,	GO:0006281 DNA repair !!!	GO:0004518 nuclease activity !!!	GO:0005622 intracellular !!!	-	-	-	-	-	-	-	ns	ns	ns	ns	no
654	GCLVSC_156	R	518058	518789	no	MPB023.C21_H24	no	MPB023.C21_H24_PolyA	-	-	-	-	-	-	-	-	-	-	-	-	-	-	-	-	-	-	-	ns	ns	ns	ns	no
655	GCLVSC_156	F	511426	512262	no	OCL027.CR_D08, MPB043.C21_N02, OCL022.C21_C12, OCL0216.C21_M15, OCL023.C21_O20, OCL027.C21_D08, OCL0216.CR_M15_PolyA, OCL022.CR_C12_PolyA, OCL023.CR_O20_PolyA	no	Contig2669_PolyA	hypothetical protein FG03664.1 [Gibberella zeae PH-1]	Gibberella zeae PH-1	3.18e-131	LD-carboxypeptidase, putative [Aspergillus clavatus NRRL 1] &gt;gi|119404209|gb|EAW14626.1| LD-carboxypeptidase, putative [Aspergillus clavatus NRRL 1]	Aspergillus clavatus NRRL 1	1.68e-31	IPR003507,	IPR003507 Peptidase S66, LD-carboxypeptidase A !!!	-	-	-	-	-	-	-	-	-	-	-	ns	ns	ns	ns	no
656	GCLVSC_156	F	507928	508924	no	MPB033.C21_M18_PolyA, MPB024.C21_J23_PolyA, MPB023.C21_C11_PolyA, MPB023.C21_G10_PolyA	no	Contig480_PolyA	hypothetical protein FG05857.1 [Gibberella zeae PH-1]	Gibberella zeae PH-1	1.28e-86	splicing factor 3A subunit 3 [Ajellomyces capsulatus G186AR]	Ajellomyces capsulatus G186AR	3.07e-72	-	-	-	-	-	-	splicing factor 3A subunit 3	01120 Genetic Information Processing	01121 Transcription	03040 Spliceosome [PATH:ko03040]; 03041 Spliceosome [BR:ko03041]	-	transcription (splicing)	K12827	ns	ns	ns	ns	no
657	GCLVSC_156	R	505327	506552	no	OCL024.C21_G13, OCL024.CR_G13_PolyA, OCL0410.C21_J02_PolyA, OCL0410.CR_J02_PolyA	no	Contig3109_PolyA	eukaryotic initiation factor 4A-12 [Neurospora crassa OR74A] &gt;gi|74625334|sp|Q9P735|FAL1_NEUCR RecName: Full=ATP-dependent RNA helicase fal-1 &gt;gi|16415977|emb|CAB88547.2| probable translation initiation factor eIF-4A [Neurospora crassa] &gt;gi|28923147|gb|EAA32364.1| eukaryotic initiation factor 4A-12 [Neurospora crassa OR74A]	Neurospora crassa OR74A	1.27e-167	eukaryotic initiation factor 4A-12 [Magnaporthe grisea 70-15] &gt;gi|152032454|sp|A4QU31|FAL1_MAGGR RecName: Full=ATP-dependent RNA helicase FAL1 &gt;gi|145010887|gb|EDJ95543.1| eukaryotic initiation factor 4A-12 [Magnaporthe grisea 70-15]	Magnaporthe grisea 70-15	3.7e-167	IPR001650, IPR011545,	IPR001650 DNA/RNA helicase, C-terminal !!! IPR011545 DNA/RNA helicase, DEAD/DEAH box type, N-terminal !!!	GO:0003676, GO:0004386, GO:0005524, GO:0008026,	-	GO:0003676 nucleic acid binding !!! GO:0004386 helicase activity !!! GO:0005524 ATP binding !!! GO:0008026 ATP-dependent helicase activity !!!	-	ATP-dependent RNA helicase FAL1 [EC:3.6.1.-]	-	-	-	3. Hydrolases	-	K13026	ns	ns	ns	ns	no
658	GCLVSC_156	R	501044	502069	no	OCL021.C21_L18, OCL064.C21_B24, OCL021.CR_L18_PolyA, OCL064.CR_B24_PolyA	no	Contig1487_PolyA	hypothetical protein CHGG_07653 [Chaetomium globosum CBS 148.51] &gt;gi|88178932|gb|EAQ86400.1| hypothetical protein CHGG_07653 [Chaetomium globosum CBS 148.51]	Chaetomium globosum CBS 148.51	6.94e-92	urg3 [Paracoccidioides brasiliensis Pb03]	Paracoccidioides brasiliensis Pb03	2.32e-71	IPR012469,	IPR012469 Protein of unknown function DUF1688 !!!	-	-	-	-	-	-	-	-	-	-	-	ns	ns	ns	ns	no
659	GCLVSC_156	F	497932	498895	no	OCL037.C21_H03_PolyA, OCL037.CR_H03_PolyA, OCL043.C21_N19, OCL061.C21_H18_PolyA, MPB022.C21_I07_PolyA, OCL029.C21_I16_PolyA, OCL029.CR_I16_PolyA	no	Contig4657_PolyA	unnamed protein product [Podospora anserina] &gt;gi|170946601|emb|CAP73403.1| unnamed protein product [Podospora anserina]	Podospora anserina	8.31e-36	outer membrane protein Tom13, putative [Aspergillus clavatus NRRL 1] &gt;gi|119404368|gb|EAW14744.1| outer membrane protein Tom13, putative [Aspergillus clavatus NRRL 1]	Aspergillus clavatus NRRL 1	1.2e-26	IPR013262,	IPR013262 Outer membrane protein, MIM1/TOM13, mitochondrial !!!	GO:0005741, GO:0006810,	GO:0006810 transport !!!	-	GO:0005741 mitochondrial outer membrane !!!	-	-	-	-	-	-	-	ns	ns	ns	ns	no
660	GCLVSC_156	R	496076	496754	661	MPB021.C21_K22	no	MPB021.C21_K22_PolyA	hypothetical protein FG05864.1 [Gibberella zeae PH-1]	Gibberella zeae PH-1	1.23e-53	UBX domain-containing protein [Paracoccidioides brasiliensis Pb01]	Paracoccidioides brasiliensis Pb01	8.3e-42	IPR001012, IPR012989,	IPR001012 UBX !!! IPR012989 SEP !!!	-	-	-	-	-	-	-	-	-	-	-	ns	ns	ns	ns	no
661	GCLVSC_156	F	495174	496092	660	OCL0410.C21_C09, MPB021.C21_B20_PolyA, OCL0410.CR_C09_PolyA	no	Contig4229_PolyA	hypothetical protein FG05865.1 [Gibberella zeae PH-1]	Gibberella zeae PH-1	2.24e-60	GTP-binding protein GTR1 [Neurospora crassa OR74A] &gt;gi|18376228|emb|CAD21343.1| related to ras-related GTPase rag [Neurospora crassa] &gt;gi|28923259|gb|EAA32475.1| GTP-binding protein GTR1 [Neurospora crassa OR74A]	Neurospora crassa OR74A	6.97e-54	IPR006762,	IPR006762 Gtr1/RagA G protein !!!	GO:0005525, GO:0005634, GO:0005737,	-	GO:0005525 GTP binding !!!	GO:0005634 nucleus !!! GO:0005737 cytoplasm !!!	-	-	-	-	-	-	-	ns	ns	ns	ns	no
662	GCLVSC_156	R	493168	494010	no	MPB043.C21_N18, MPB024.C21_B18_PolyA	yes	Contig689_PolyA	hypothetical protein NCU06113 [Neurospora crassa OR74A] &gt;gi|28921433|gb|EAA30739.1| conserved hypothetical protein [Neurospora crassa OR74A]	Neurospora crassa OR74A	5.54e-21	ammecr1 family protein [Pyrenophora tritici-repentis Pt-1C-BFP] &gt;gi|187983815|gb|EDU49303.1| ammecr1 family protein [Pyrenophora tritici-repentis Pt-1C-BFP]	Pyrenophora tritici-repentis Pt-1C-BFP	2.04e-15	IPR002733,	IPR002733 AMMECR1 !!!	-	-	-	-	-	-	-	-	-	-	-	ns	ns	ns	ns	no
663	GCLVSC_156	R	480417	482322	no	OCL061.C21_C20, OCL061.CR_C20_PolyA, OCL061.CR_F05_PolyA	no	OCL061.C21_C20	unnamed protein product [Podospora anserina] &gt;gi|170948270|emb|CAP60434.1| unnamed protein product [Podospora anserina]	Podospora anserina	5.49e-26	related to glyoxal oxidase precursor [Neurospora crassa]	Neurospora crassa	6.07e-25	IPR002889,	IPR002889 Carbohydrate-binding WSC !!!	-	-	-	-	-	-	-	-	-	-	-	ns	ns	ns	ns	no
664	GCLVSC_156	F	474061	476311	no	OCL085.C21_E10, OCL085.C21_M21, OCL081.C21_D11, OCL081.C21_N22, OCL086.C21_K19, OCL086.C21_N01, OCL087.C21_C12, OCL088.C21_L07, OCL081.C21_D17, OCL089.C21_E21, OCL083.C21_C03, OCL084.C21_E17, OCL081.CR_D17_PolyA, OCL086.CR_K19_PolyA, OCL081.CR_D11_PolyA, OCL089.CR_E21_PolyA, OCL083.CR_C03_PolyA, OCL087.CR_C12_PolyA, OCL084.CR_E17_PolyA, OCL085.CR_M21_PolyA, OCL085.CR_E10_PolyA, OCL086.CR_N01_Poly…	no	Contig5788_PolyA	hypothetical protein SS1G_04537 [Sclerotinia sclerotiorum 1980] &gt;gi|154702322|gb|EDO02061.1| hypothetical protein SS1G_04537 [Sclerotinia sclerotiorum 1980]	Sclerotinia sclerotiorum 1980	0	uracil permease [Pyrenophora tritici-repentis Pt-1C-BFP] &gt;gi|187986038|gb|EDU51526.1| uracil permease [Pyrenophora tritici-repentis Pt-1C-BFP]	Pyrenophora tritici-repentis Pt-1C-BFP	4.41e-146	IPR001248,	IPR001248 Permease, cytosine/purines, uracil, thiamine, allantoin !!!	GO:0015205, GO:0016020,	-	GO:0015205 nucleobase transmembrane transporter activity !!!	GO:0016020 membrane !!!	TC.NCS1 DEFINITION nucleobase:cation symporter-1, NCS1 family	-	-	-	-	-	K03457	ns	ns	up in spores	0.0001	no
665	GCLVSC_156	F	471956	472928	no	OCL011.C21_B12, OCL011.CR_B12_PolyA	no	Contig734_PolyA	-	-	-	-	-	-	-	-	-	-	-	-	-	-	-	-	-	-	-	ns	ns	ns	ns	no
666	GCLVSC_156	R	469834	471731	no	OCL021.C21_P14, OCL082.C21_A02, OCL022.C21_C01, OCL022.CR_C01_PolyA, OCL021.CR_P14_PolyA, OCL082.CR_A02_PolyA	no	Contig1526_PolyA	hypothetical protein NCU06141 [Neurospora crassa OR74A] &gt;gi|74615850|sp|Q7S5E7|COX10_NEUCR RecName: Full=Protoheme IX farnesyltransferase, mitochondrial; AltName: Full=Heme O synthase; Flags: Precursor &gt;gi|28921461|gb|EAA30767.1| predicted protein [Neurospora crassa OR74A]	Neurospora crassa OR74A	2.1e-124	protoheme IX farnesyltransferase, mitochondrial precursor [Pyrenophora tritici-repentis Pt-1C-BFP] &gt;gi|187984915|gb|EDU50403.1| protoheme IX farnesyltransferase, mitochondrial precursor [Pyrenophora tritici-repentis Pt-1C-BFP]	Pyrenophora tritici-repentis Pt-1C-BFP	2.19e-97	IPR000537,	IPR000537 UbiA prenyltransferase !!!	GO:0004659, GO:0016021,	-	GO:0004659 prenyltransferase activity !!!	GO:0016021 integral to membrane !!!	protoheme IX farnesyltransferase [EC:2.5.1.-]	01100 Metabolism	01102 Energy Metabolism; 01109 Metabolism of Cofactors and Vitamins	00190 Oxidative phosphorylation [PATH:ko00190]; 00860 Porphyrin and chlorophyll metabolism [PATH:ko00860]	2. Transferases	-	K02257	ns	ns	ns	ns	no
667	GCLVSC_156	F	468980	469798	no	MPB023.C21_O17	no	MPB023.C21_O17_PolyA	-	-	-	-	-	-	-	-	-	-	-	-	-	-	-	-	-	-	-	ns	ns	ns	ns	no
668	GCLVSC_156	R	462124	463289	no	MPB024.C21_O08_PolyA, MPB021.C21_I15	yes	Contig283_PolyA	-	-	-	-	-	-	-	-	-	-	-	-	-	-	-	-	-	-	-	ns	ns	ns	ns	no
669	GCLVSC_156	R	454529	455640	no	OCL0214.C21_P22, MPB032.C21_K17_PolyA, OCL0214.CR_P22_PolyA, OCL043.C21_J22_PolyA, OCL043.CR_J22_PolyA	no	Contig2105_PolyA	hypothetical protein CHGG_09827 [Chaetomium globosum CBS 148.51] &gt;gi|88175955|gb|EAQ83423.1| hypothetical protein CHGG_09827 [Chaetomium globosum CBS 148.51]	Chaetomium globosum CBS 148.51	5.19e-56	mRNA capping nucleoside-triphosphatase, putative [Aspergillus flavus NRRL3357] &gt;gi|220697398|gb|EED53739.1| mRNA capping nucleoside-triphosphatase, putative [Aspergillus flavus NRRL3357]	Aspergillus flavus NRRL3357	5.22e-32	IPR004206,	IPR004206 mRNA capping enzyme, beta subunit !!!	GO:0004651, GO:0005515, GO:0006370, GO:0031533,	GO:0006370 mRNA capping !!!	GO:0004651 polynucleotide 5'-phosphatase activity !!! GO:0005515 protein binding !!!	GO:0031533 mRNA cap methyltransferase complex !!!	-	-	-	-	-	-	-	ns	ns	ns	ns	no
670	GCLVSC_156	R	452858	454226	no	OCL0221.C21_B10, OCL0221.CR_B10_PolyA	no	Contig2877_PolyA	unnamed protein product [Podospora anserina] &gt;gi|170940737|emb|CAP65965.1| unnamed protein product [Podospora anserina]	Podospora anserina	1.91e-65	isoflavone reductase family protein [Pyrenophora tritici-repentis Pt-1C-BFP] &gt;gi|187982850|gb|EDU48338.1| isoflavone reductase family protein [Pyrenophora tritici-repentis Pt-1C-BFP]	Pyrenophora tritici-repentis Pt-1C-BFP	3.39e-54	IPR008030,	IPR008030 NmrA-like !!!	GO:0006808, GO:0016564,	GO:0006808 regulation of nitrogen utilization !!!	GO:0016564 transcription repressor activity !!!	-	-	-	-	-	-	-	-	ns	ns	ns	ns	no
671	GCLVSC_156	R	449571	451583	no	OCL034.C21_I06, OCL034.CR_I06	no	OCL034.CR_I06_PolyA	hypothetical protein SS1G_04576 [Sclerotinia sclerotiorum 1980] &gt;gi|154702361|gb|EDO02100.1| hypothetical protein SS1G_04576 [Sclerotinia sclerotiorum 1980]	Sclerotinia sclerotiorum 1980	5.29e-37	F-box domain-containing protein [Ajellomyces capsulatus G186AR]	Ajellomyces capsulatus G186AR	1.31e-27	-	-	-	-	-	-	-	-	-	-	-	-	-	ns	ns	ns	ns	LPPE
672	GCLVSC_156	R	447899	448587	no	OCL0411.C21_A18_PolyA, OCL0411.CR_A18_PolyA	no	Contig4312_PolyA	hypothetical protein CHGG_09825 [Chaetomium globosum CBS 148.51] &gt;gi|88175953|gb|EAQ83421.1| hypothetical protein CHGG_09825 [Chaetomium globosum CBS 148.51]	Chaetomium globosum CBS 148.51	8.39e-34	-	-	-	-	-	-	-	-	-	-	-	-	-	-	-	-	ns	ns	ns	ns	LPPE
673	GCLVSC_156	F	444293	444914	no	OCL033.C21_C20_PolyA, OCL033.CR_C20_PolyA, OCL089.CR_I14_PolyA, OCL0210.C21_H22_PolyA, OCL0210.CR_H22_PolyA, OCL089.C21_I14_PolyA	no	Contig3739_PolyA	-	-	-	-	-	-	-	-	-	-	-	-	-	-	-	-	-	-	-	ns	ns	ns	ns	no
674	GCLVSC_156	R	441879	442766	no	OCL018.CR_O11_PolyA, MPB011.C21_K16_PolyA, MPB043.C21_I05_PolyA, OCL061.C21_E02_PolyA, OCL061.CR_E02_PolyA, OCL087.C21_O05_PolyA, OCL087.CR_O05_PolyA	no	Contig6130_PolyA	hypothetical protein SS1G_05083 [Sclerotinia sclerotiorum 1980] &gt;gi|154702867|gb|EDO02606.1| hypothetical protein SS1G_05083 [Sclerotinia sclerotiorum 1980]	Sclerotinia sclerotiorum 1980	1.14e-54	CMP/dCMP deaminase zinc-binding [Halothiobacillus neapolitanus c2] &gt;gi|225218932|gb|EEG97832.1| CMP/dCMP deaminase zinc-binding [Halothiobacillus neapolitanus c2]	Halothiobacillus neapolitanus c2	1.95e-30	IPR002125,	IPR002125 CMP/dCMP deaminase, zinc-binding !!!	GO:0008270, GO:0016787,	-	GO:0008270 zinc ion binding !!! GO:0016787 hydrolase activity !!!	-	-	-	-	-	-	-	-	ns	ns	ns	ns	no
675	GCLVSC_156	R	435618	437093	676	OCL0216.C21_A18, OCL0216.CR_A18_PolyA	no	Contig2221_PolyA	hypothetical protein NCU05842 [Neurospora crassa OR74A] &gt;gi|28921561|gb|EAA30866.1| predicted protein [Neurospora crassa OR74A]	Neurospora crassa OR74A	9.58e-88	UMTA [Emericella nidulans]	Emericella nidulans	9.63e-72	IPR013216,	IPR013216 Methyltransferase type 11 !!!	GO:0008152, GO:0008168,	GO:0008152 metabolic process !!!	GO:0008168 methyltransferase activity !!!	-	-	-	-	-	-	-	-	ns	ns	ns	ns	no
676	GCLVSC_156	F	435786	436858	675	MPB043.C21_B06	no	MPB043.C21_B06	-	-	-	-	-	-	-	-	-	-	-	-	-	-	-	-	-	-	-	ns	ns	ns	ns	no
677	GCLVSC_156	F	420259	421690	no	OCL061.C21_K04, OCL061.CR_K04_PolyA	no	Contig5467_PolyA	unnamed protein product [Podospora anserina] &gt;gi|170937433|emb|CAP62091.1| unnamed protein product [Podospora anserina]	Podospora anserina	1.01e-66	AAA family ATPase, putative [Neosartorya fischeri NRRL 181] &gt;gi|119405464|gb|EAW15415.1| AAA family ATPase, putative [Neosartorya fischeri NRRL 181]	Neosartorya fischeri NRRL 181	1.38e-31	-	-	-	-	-	-	-	-	-	-	-	-	-	ns	ns	ns	ns	no
678	GCLVSC_156	R	414050	414889	no	OCL015.C21_E03, OCL015.CR_E03_PolyA	no	Contig1112_PolyA	hypothetical protein SNOG_13571 [Phaeosphaeria nodorum SN15] &gt;gi|111057898|gb|EAT79018.1| hypothetical protein SNOG_13571 [Phaeosphaeria nodorum SN15]	Phaeosphaeria nodorum SN15	9.6e-28	-	-	-	-	-	-	-	-	-	-	-	-	-	-	-	-	ns	ns	ns	ns	no
679	GCLVSC_156	F	408603	409015	no	OCL046.C21_H15_PolyA, OCL046.CR_H15_PolyA	no	Contig4900_PolyA	-	-	-	-	-	-	-	-	-	-	-	-	-	-	-	-	-	-	-	ns	ns	ns	ns	LPPE
680	GCLVSC_156	R	404384	406588	no	OCL0215.C21_A14, OCL0215.CR_A14_PolyA	no	Contig2113_PolyA	sodium/solute symporter, putative [Aspergillus flavus NRRL3357] &gt;gi|220692555|gb|EED48901.1| sodium/solute symporter, putative [Aspergillus flavus NRRL3357]	Aspergillus flavus NRRL3357	8.34e-81	sodium/proline symporter [Aspergillus clavatus NRRL 1] &gt;gi|119398353|gb|EAW08783.1| sodium/proline symporter [Aspergillus clavatus NRRL 1]	Aspergillus clavatus NRRL 1	7.82e-71	-	-	-	-	-	-	-	-	-	-	-	-	-	ns	ns	ns	ns	no
681	GCLVSC_156	F	402480	403369	no	OCL024.C21_B07, OCL0412.C21_M11, OCL038.C21_N24, OCL032.C21_O24, OCL046.C21_I18, OCL011.C21_P23, OCL0210.C21_C14_PolyA, OCL0410.C21_E05_PolyA, OCL031.C21_B16, OCL088.C21_M03, OCL088.CR_M03_PolyA, OCL024.CR_G17_PolyA, OCL024.C21_G17_PolyA, MPB041.C21_F19_PolyA, OCL089.C21_A10, OCL089.C21_E20_PolyA, MPB034.C21_L22_PolyA, MPB032.C21_F12_PolyA, OCL032.CR_O24_PolyA, OCL0410.CR_E05_PolyA, OCL011.CR_P23…	no	Contig3080_PolyA	-	-	-	-	-	-	-	-	-	-	-	-	-	-	-	-	-	-	-	ns	ns	ns	ns	no
682	GCLVSC_156	R	400591	401930	no	OCL0219.C21_O18, OCL0219.CR_O18_PolyA, OCL0218.C21_E23, OCL0218.CR_E23_PolyA	no	Contig2636_PolyA	-	-	-	-	-	-	-	-	-	-	-	-	-	-	-	-	-	-	-	ns	ns	ns	ns	no
683	GCLVSC_156	R	394502	395783	no	OCL027.C21_M10, OCL017.C21_P04, OCL027.CR_M10_PolyA, MPB011.C21_L01_PolyA, OCL036.C21_J18_PolyA, OCL017.CR_P04_PolyA, OCL036.CR_J18_PolyA	no	OCL027.C21_M10	lipoxygenase [Gibberella moniliformis]	Gibberella moniliformis	2.92e-85	related to lipoxygenase 1 [Neurospora crassa]	Neurospora crassa	3.12e-79	IPR013819,	IPR013819 Lipoxygenase, C-terminal !!!	GO:0046872,	-	GO:0046872 metal ion binding !!!	-	-	-	-	-	-	-	-	ns	ns	ns	ns	no
684	GCLVSC_156	F	392533	394247	no	OCL041.C21_J17, OCL041.CR_J17_PolyA	no	Contig4169_PolyA	Pc21g06570 [Penicillium chrysogenum Wisconsin 54-1255]	Penicillium chrysogenum Wisconsin 54-1255	2.5e-80	arginase family protein [Aspergillus clavatus NRRL 1] &gt;gi|119400655|gb|EAW11080.1| arginase family protein [Aspergillus clavatus NRRL 1]	Aspergillus clavatus NRRL 1	3.06e-78	IPR006035,	IPR006035 Ureohydrolase !!!	GO:0046872,	-	GO:0046872 metal ion binding !!!	-	-	-	-	-	-	-	-	ns	ns	ns	ns	LPPE
685	GCLVSC_156	F	385452	387236	no	OCL051.C21_E02, OCL048.C21_O10, OCL051.CR_E02_PolyA, OCL048.CR_O10_PolyA, OCL064.C21_P08, OCL064.CR_P08_PolyA	no	Contig5207_PolyA	hypothetical protein ACLA_007920 [Aspergillus clavatus NRRL 1] &gt;gi|119401609|gb|EAW12032.1| hypothetical protein ACLA_007920 [Aspergillus clavatus NRRL 1]	Aspergillus clavatus NRRL 1	9.72e-33	-	-	-	-	-	-	-	-	-	-	-	-	-	-	-	-	ns	ns	ns	ns	no
686	GCLVSC_156	F	381341	382247	no	OCL027.CR_C07_PolyA, OCL027.C21_C07_PolyA, OCL029.C21_P07, OCL0218.C21_O21, OCL0218.CR_O21_PolyA	no	Contig2525_PolyA	unnamed protein product [Podospora anserina] &gt;gi|170942735|emb|CAP68388.1| unnamed protein product [Podospora anserina]	Podospora anserina	4.92e-20	-	-	-	-	-	-	-	-	-	-	-	-	-	-	-	-	ns	ns	ns	ns	no
687	GCLVSC_146	F	491399	492243	no	OCL048.C21_G19_PolyA, OCL048.CR_G19_PolyA, OCL054.C21_I18, OCL054.CR_I18_PolyA, MPB013.C21_D06_PolyA, MPB014.C21_P13_PolyA, MPB043.C21_P20_PolyA	no	Contig5386_PolyA	hypothetical protein MGG_10857 [Magnaporthe grisea 70-15] &gt;gi|145022929|gb|EDK06624.1| hypothetical protein MGG_10857 [Magnaporthe grisea 70-15]	Magnaporthe grisea 70-15	6.24e-43	anucleate primary sterigmata (ApsB), putative [Aspergillus flavus NRRL3357] &gt;gi|220690351|gb|EED46701.1| anucleate primary sterigmata (ApsB), putative [Aspergillus flavus NRRL3357]	Aspergillus flavus NRRL3357	7.17e-23	-	-	-	-	-	-	-	-	-	-	-	-	-	ns	ns	ns	ns	no
688	GCLVSC_146	R	485972	486942	no	MPB011.C21_E22_PolyA, MPB042.C21_I19_PolyA, MPB042.C21_L08_PolyA, OCL0211.C21_I18_PolyA, OCL034.CR_K20_PolyA, OCL033.CR_N15_PolyA, OCL0216.CR_A16_PolyA, OCL0214.CR_C08_PolyA, OCL0216.CR_K18_PolyA, OCL0211.CR_I18_PolyA, OCL034.C21_K20_PolyA, OCL0216.C21_K18_PolyA, OCL033.C21_N15_PolyA, OCL0216.C21_A16_PolyA, OCL0214.C21_C08_PolyA, OCL038.C21_N11_PolyA, OCL036.CR_P23_PolyA, OCL014.C21_M23_PolyA, OC…	no	Contig11_PolyA	predicted protein [Magnaporthe grisea 70-15] &gt;gi|145022930|gb|EDK06625.1| predicted protein [Magnaporthe grisea 70-15]	Magnaporthe grisea 70-15	6.53e-15	-	-	-	-	-	-	-	-	-	-	-	-	-	-	-	-	ns	ns	ns	ns	no
689	GCLVSC_146	F	484817	485181	no	OCL018.C21_F18_PolyA, OCL018.CR_F18_PolyA	no	Contig1344_PolyA	-	-	-	-	-	-	-	-	-	-	-	-	-	-	-	-	-	-	-	ns	ns	ns	ns	no
690	GCLVSC_180	F	62222	63051	no	OCL015.C21_L17, OCL027.C21_C18_PolyA, OCL027.CR_C18_PolyA, OCL015.CR_L17_PolyA	no	Contig1141_PolyA	-	-	-	-	-	-	-	-	-	-	-	-	-	-	-	-	-	-	-	ns	ns	ns	ns	no
691	GCLVSC_13	R	373	978	no	MPB021.C21_J19	no	MPB021.C21_J19_PolyA	conserved hypothetical protein [Talaromyces stipitatus ATCC 10500]	Talaromyces stipitatus ATCC 10500	8.92e-22	-	-	-	-	-	-	-	-	-	-	-	-	-	-	-	-	ns	ns	ns	ns	no
692	GCLVSC_170	F	1568	3515	no	OCL0219.C21_D11, OCL064.CR_G05_PolyA, OCL086.CR_G24_PolyA, OCL086.C21_G24_PolyA, OCL064.C21_G05	no	Contig5721_PolyA	hypothetical protein CHGG_00363 [Chaetomium globosum CBS 148.51] &gt;gi|88184660|gb|EAQ92128.1| hypothetical protein CHGG_00363 [Chaetomium globosum CBS 148.51]	Chaetomium globosum CBS 148.51	6.43e-66	-	-	-	-	-	-	-	-	-	-	-	-	-	-	-	-	ns	ns	ns	ns	no
693	GCLVSC_180	F	68357	71199	no	OCL052.C21_C08, OCL052.CR_C08_PolyA	no	Contig5263_PolyA	-	-	-	-	-	-	-	-	-	-	-	-	-	-	-	-	-	-	-	ns	ns	ns	ns	no
694	GCLVSC_103	R	7605	8312	no	MPB011.C21_I03	no	MPB011.C21_I03_PolyA	-	-	-	-	-	-	-	-	-	-	-	-	-	-	-	-	-	-	-	ns	ns	ns	ns	no
695	GCLVSC_161	F	32487	33549	no	OCL024.C21_I01, OCL024.CR_I01_PolyA	no	Contig3124_PolyA	peroxidase/catalase [Gibberella moniliformis]	Gibberella moniliformis	1.52e-96	bifunctional catalase-peroxidase Cat2 [Penicillium marneffei ATCC 18224] &gt;gi|210069499|gb|EEA23590.1| bifunctional catalase-peroxidase Cat2 [Penicillium marneffei ATCC 18224]	Penicillium marneffei ATCC 18224	3.16e-94	IPR002016,	IPR002016 Haem peroxidase, plant/fungal/bacterial !!!	GO:0004601, GO:0006979, GO:0020037, GO:0055114,	GO:0006979 response to oxidative stress !!! GO:0055114 oxidation reduction !!!	GO:0004601 peroxidase activity !!! GO:0020037 heme binding !!!	-	catalase/peroxidase [EC:1.11.1.6]	01100 Metabolism	01102 Energy Metabolism; 01105 Amino Acid Metabolism	00680 Methane metabolism [PATH:ko00680]; 00380 Tryptophan metabolism [PATH:ko00380]	1. Oxidoreductases	-	K03782	ns	ns	ns	ns	no
696	GCLVSC_161	R	34295	35803	no	OCL016.C21_L15, OCL018.C21_H12, OCL017.C21_P18, OCL023.C21_J22, OCL018.C21_L09, OCL087.C21_N03, OCL028.C21_H04, OCL014.C21_H23, OCL081.C21_H15, OCL035.C21_N16, OCL017.C21_E14, OCL023.CR_J22_PolyA, OCL014.CR_H23_PolyA, MPB042.C21_K13_PolyA, OCL028.CR_H04_PolyA, OCL017.CR_P18_PolyA, OCL0412.C21_F01_PolyA, OCL016.CR_L15_PolyA, OCL018.CR_L09_PolyA, OCL035.CR_N16_PolyA, OCL0412.CR_F01_PolyA, OCL081.CR…	no	Contig1354_PolyA	conserved hypothetical protein [Aspergillus terreus NIH2624] &gt;gi|114191270|gb|EAU32970.1| conserved hypothetical protein [Aspergillus terreus NIH2624]	Aspergillus terreus NIH2624	1.59e-110	Dyp-type peroxidase family [Burkholderia graminis C4D1M] &gt;gi|170141326|gb|EDT09497.1| Dyp-type peroxidase family [Burkholderia graminis C4D1M]	Burkholderia graminis C4D1M	3.92e-93	IPR006314,	IPR006314 Dyp-type peroxidase !!!	-	-	-	-	K07223 DEFINITION putative iron-dependent peroxidase	-	-	-	-	-	K07223	ns	ns	ns	ns	no
697	GCLVSC_161	R	36042	36926	no	MPB044.C21_D11, MPB041.C21_E05_PolyA	no	Contig704_PolyA	formate oxidase 3 [Debaryomyces vanrijiae]	Debaryomyces vanrijiae	7.94e-108	formate oxidase 1 [Debaryomyces vanrijiae]	Debaryomyces vanrijiae	3.94e-107	IPR007867,	IPR007867 Glucose-methanol-choline oxidoreductase, C-terminal !!!	-	-	-	-	-	-	-	-	-	-	-	ns	ns	ns	ns	no
698	GCLVSC_161	F	40534	41517	no	MPB043.C21_D24, MPB013.C21_F07_PolyA	no	Contig656_PolyA	catalase, putative [Talaromyces stipitatus ATCC 10500]	Talaromyces stipitatus ATCC 10500	9.97e-84	catalase, putative [Aspergillus flavus NRRL3357] &gt;gi|220699827|gb|EED56166.1| catalase, putative [Aspergillus flavus NRRL3357]	Aspergillus flavus NRRL3357	5.12e-80	IPR010582, IPR018028,	IPR010582 Catalase-related immune responsive !!! IPR018028 Catalase related subgroup !!!	GO:0004096, GO:0005506, GO:0006979, GO:0020037,	GO:0006979 response to oxidative stress !!!	GO:0004096 catalase activity !!! GO:0005506 iron ion binding !!! GO:0020037 heme binding !!!	-	-	-	-	-	-	-	-	ns	ns	ns	ns	no
699	GCLVSC_161	F	51982	53199	no	OCL029.C21_A05, OCL029.CR_A05_PolyA	no	Contig3504_PolyA	prohibitin, putative [Talaromyces stipitatus ATCC 10500]	Talaromyces stipitatus ATCC 10500	9.9e-31	pre-60S factor REI1, putative [Penicillium marneffei ATCC 18224] &gt;gi|210069535|gb|EEA23626.1| pre-60S factor REI1, putative [Penicillium marneffei ATCC 18224]	Penicillium marneffei ATCC 18224	2.21e-30	-	-	-	-	-	-	-	-	-	-	-	-	-	ns	ns	ns	ns	no
700	GCLVSC_161	R	58364	60219	no	OCL038.CR_I24, OCL038.C21_I24, OCL043.C21_D18, OCL044.C21_M01, OCL0210.C21_G07, OCL0410.C21_C05, OCL0410.CR_C05_PolyA, OCL043.CR_D18_PolyA, OCL044.CR_M01_PolyA, OCL0213.C21_G10, OCL0213.CR_G10_PolyA	no	Contig1570_PolyA	fructosyl peptide oxidase [Coniochaeta sp. NISL 9330]	Coniochaeta sp. NISL 9330	0	fructosyl amino acid oxidase [Cryptococcus neoformans var. neoformans JEC21] &gt;gi|57223413|gb|AAW41456.1| fructosyl amino acid oxidase, putative [Cryptococcus neoformans var. neoformans JEC21]	Cryptococcus neoformans var. neoformans JEC21	0	IPR006076,	IPR006076 FAD dependent oxidoreductase !!!	GO:0016491,	-	GO:0016491 oxidoreductase activity !!!	-	-	-	-	-	-	-	-	ns	ns	ns	ns	no
701	GCLVSC_161	R	226989	228248	no	OCL026.C21_C11, OCL029.C21_E15, OCL026.CR_C11_PolyA, OCL029.CR_E15_PolyA	no	Contig3187_PolyA	-	-	-	-	-	-	-	-	-	-	-	-	-	-	-	-	-	-	-	ns	ns	ns	ns	no
702	GCLVSC_161	R	223493	223993	no	OCL023.C21_C24_PolyA, OCL023.CR_C24_PolyA	no	Contig2997_PolyA	-	-	-	-	-	-	-	-	-	-	-	-	-	-	-	-	-	-	-	ns	ns	ns	ns	no
703	GCLVSC_161	F	220044	221200	no	OCL024.C21_C16, OCL014.C21_O10, OCL0217.C21_B24, OCL027.C21_E22, OCL0213.C21_I05, OCL0217.CR_B24_PolyA, OCL0213.CR_I05_PolyA, OCL027.CR_E22_PolyA, OCL024.CR_C16_PolyA, OCL017.C21_G23_PolyA, OCL014.CR_O10_PolyA, OCL017.CR_G23_PolyA, MPB011.C21_D01_PolyA, MPB013.C21_A24_PolyA	no	Contig3311_PolyA	-	-	-	-	-	-	-	-	-	-	-	-	-	-	-	-	-	-	-	ns	ns	ns	ns	no
704	GCLVSC_161	R	216200	217705	no	OCL032.C21_K24, OCL032.CR_K24_PolyA	no	Contig3699_PolyA	hypothetical protein NCU08537 [Neurospora crassa OR74A] &gt;gi|28924667|gb|EAA33783.1| predicted protein [Neurospora crassa OR74A]	Neurospora crassa OR74A	2.54e-58	related to small s protein [Neurospora crassa]	Neurospora crassa	3.83e-30	-	-	-	-	-	-	-	-	-	-	-	-	-	ns	ns	ns	ns	LPPE
705	GCLVSC_161	R	210546	211315	no	OCL021.C21_O23, OCL021.CR_O23_PolyA	no	Contig1520_PolyA	-	-	-	-	-	-	-	-	-	-	-	-	-	-	-	-	-	-	-	ns	ns	ns	ns	no
706	GCLVSC_161	R	206885	207683	no	OCL051.C21_O16	no	OCL051.C21_O16	hypothetical protein MGG_02626 [Magnaporthe grisea 70-15] &gt;gi|145017587|gb|EDK01950.1| hypothetical protein MGG_02626 [Magnaporthe grisea 70-15]	Magnaporthe grisea 70-15	5.46e-36	septin [Penicillium marneffei ATCC 18224] &gt;gi|210065382|gb|EEA19476.1| septin [Penicillium marneffei ATCC 18224]	Penicillium marneffei ATCC 18224	6.07e-19	-	-	-	-	-	-	-	-	-	-	-	-	-	ns	ns	ns	ns	no
707	GCLVSC_161	F	204474	206000	no	MPB031.C21_H05_PolyA, OCL0411.C21_L01_PolyA, OCL0411.CR_L01_PolyA, OCL051.CR_O16_PolyA	yes	Contig354_PolyA	-	-	-	-	-	-	-	-	-	-	-	-	-	-	-	-	-	-	-	ns	ns	ns	ns	no
708	GCLVSC_161	F	203660	204175	no	MPB033.C21_N23	no	MPB033.C21_N23_PolyA	hypothetical protein NCU01984 [Neurospora crassa OR74A] &gt;gi|28926126|gb|EAA35112.1| hypothetical protein NCU01984 [Neurospora crassa OR74A] &gt;gi|38567070|emb|CAE76367.1| hypothetical protein [Neurospora crassa]	Neurospora crassa	1.26e-51	5-Methylcytosine G/T mismatch-specific DNA glycosylase, putative [Neosartorya fischeri NRRL 181] &gt;gi|119409552|gb|EAW19500.1| 5-Methylcytosine G/T mismatch-specific DNA glycosylase, putative [Neosartorya fischeri NRRL 181]	Neosartorya fischeri NRRL 181	4.51e-33	-	-	-	-	-	-	-	-	-	-	-	-	-	ns	ns	ns	ns	no
709	GCLVSC_161	F	198782	199285	no	OCL023.C21_H06_PolyA, OCL023.CR_H06_PolyA	no	Contig3022_PolyA	unnamed protein product [Podospora anserina] &gt;gi|170942368|emb|CAP68020.1| unnamed protein product [Podospora anserina]	Podospora anserina	8.74e-25	-	-	-	-	-	-	-	-	-	-	-	-	-	-	-	-	ns	ns	ns	ns	no
710	GCLVSC_161	F	193926	194848	no	MPB025.C21_H03_PolyA, MPB011.C21_H14_PolyA	no	Contig299_PolyA	unnamed protein product [Podospora anserina] &gt;gi|170942510|emb|CAP68162.1| unnamed protein product [Podospora anserina]	Podospora anserina	2.63e-117	sulfate adenylyltransferase [Neurospora crassa OR74A] &gt;gi|74618118|sp|Q7SE75|MET3_NEUCR RecName: Full=Sulfate adenylyltransferase; AltName: Full=Sulfate adenylate transferase; Short=SAT; AltName: Full=ATP-sulfurylase &gt;gi|28926127|gb|EAA35113.1| sulfate adenylyltransferase [Neurospora crassa OR74A] &gt;gi|38567069|emb|CAE76366.1| probable sulfate adenylyltransferase [Neurospora crassa]	Neurospora crassa	1.35e-113	IPR002650, IPR002891,	IPR002650 ATP-sulfurylase !!! IPR002891 Adenylylsulphate kinase, C-terminal !!!	GO:0000103, GO:0004781, GO:0005524, GO:0016301,	GO:0000103 sulfate assimilation !!!	GO:0004781 sulfate adenylyltransferase (ATP) activity !!! GO:0005524 ATP binding !!! GO:0016301 kinase activity !!!	-	sulfate adenylyltransferase [EC:2.7.7.4]	01100 Metabolism	01102 Energy Metabolism; 01104 Nucleotide Metabolism; 01106 Metabolism of Other Amino Acids	00920 Sulfur metabolism [PATH:ko00920]; 00230 Purine metabolism [PATH:ko00230]; 00450 Selenoamino acid metabolism [PATH:ko00450]	2. Transferases	-	K00958	ns	ns	ns	ns	no
711	GCLVSC_161	F	191938	192390	no	OCL0214.C21_A09_PolyA, OCL0214.CR_A09_PolyA	no	Contig2005_PolyA	-	-	-	-	-	-	-	-	-	-	-	-	-	-	-	-	-	-	-	ns	ns	ns	ns	no
712	GCLVSC_161	F	182696	184218	no	OCL088.C21_H01, OCL035.C21_L03, OCL035.CR_L03_PolyA, OCL088.CR_H01_PolyA, OCL029.C21_P21_PolyA, OCL054.C21_B01_PolyA, OCL054.CR_B01_PolyA, OCL0215.C21_B17_PolyA, OCL0215.CR_B17_PolyA, OCL029.CR_P21_PolyA	no	Contig6173_PolyA	hypothetical protein FG03916.1 [Gibberella zeae PH-1]	Gibberella zeae PH-1	0	protein rds1 [Neurospora crassa OR74A] &gt;gi|28881432|emb|CAD70549.1| hypothetical protein [Neurospora crassa] &gt;gi|28917713|gb|EAA27405.1| protein rds1 [Neurospora crassa OR74A]	Neurospora crassa OR74A	1.21e-156	-	-	-	-	-	-	-	-	-	-	-	-	-	ns	ns	ns	ns	no
713	GCLVSC_161	R	181047	182394	no	OCL087.C21_C06, OCL044.C21_B09, OCL087.CR_C06_PolyA, OCL044.CR_B09_PolyA, OCL0215.C21_C08_PolyA, OCL0215.CR_C08_PolyA	no	Contig2121_PolyA	-	-	-	-	-	-	-	-	-	-	-	-	-	-	-	-	-	-	-	ns	ns	ns	ns	no
714	GCLVSC_161	R	171713	173561	no	OCL028.C21_F08, OCL028.CR_F08_PolyA	no	Contig3432_PolyA	hypothetical protein BC1G_13537 [Botryotinia fuckeliana B05.10] &gt;gi|150844220|gb|EDN19413.1| hypothetical protein BC1G_13537 [Botryotinia fuckeliana B05.10]	Botryotinia fuckeliana B05.10	2.29e-39	-	-	-	-	-	-	-	-	-	-	-	-	-	-	-	-	ns	ns	ns	ns	no
715	GCLVSC_161	F	170227	171709	no	OCL0214.C21_D20, OCL0215.C21_J24, OCL016.C21_O20, OCL023.C21_H03, OCL036.C21_A21, OCL063.C21_B19, OCL0215.C21_F15, OCL082.C21_N12, OCL0219.C21_K22, OCL047.C21_N04, OCL0215.CR_F15_PolyA, OCL048.C21_B24_PolyA, OCL048.CR_B24_PolyA, OCL023.C21_G05, OCL016.CR_O20_PolyA, OCL047.CR_N04_PolyA, OCL023.CR_G05_PolyA, OCL0215.CR_J24_PolyA, OCL082.CR_N12_PolyA, OCL063.CR_B19_PolyA, OCL049.C21_M06, OCL049.C21_…	no	Contig2033_PolyA	conserved hypothetical protein [Aspergillus terreus NIH2624] &gt;gi|114194885|gb|EAU36585.1| conserved hypothetical protein [Aspergillus terreus NIH2624]	Aspergillus terreus NIH2624	1.25e-76	dienelactone hydrolase family protein [Neosartorya fischeri NRRL 181] &gt;gi|119406568|gb|EAW16519.1| dienelactone hydrolase family protein [Neosartorya fischeri NRRL 181]	Neosartorya fischeri NRRL 181	2.78e-76	IPR002925,	IPR002925 Dienelactone hydrolase !!!	GO:0016787,	-	GO:0016787 hydrolase activity !!!	-	esterase / lipase [EC:3.1.1.-]	01100 Metabolism	01110 Biosynthesis of Secondary Metabolites; 01111 Xenobiotics Biodegradation and Metabolism	00960 Tropane, piperidine and pyridine alkaloid biosynthesis [PATH:ko00960]; 00623 2,4-Dichlorobenzoate degradation [PATH:ko00623]	3. Hydrolases	-	K01066	ns	ns	ns	ns	no
716	GCLVSC_161	F	166186	166997	no	OCL041.C21_J08_PolyA, OCL041.CR_J08_PolyA	no	Contig4166_PolyA	conserved hypothetical protein [Aspergillus flavus NRRL3357] &gt;gi|220690042|gb|EED46392.1| conserved hypothetical protein [Aspergillus flavus NRRL3357]	Aspergillus flavus NRRL3357	3.66e-29	secreted protein [Streptomyces pristinaespiralis ATCC 25486] &gt;gi|197718821|gb|EDY62729.1| secreted protein [Streptomyces pristinaespiralis ATCC 25486]	Streptomyces pristinaespiralis ATCC 25486	1.07e-12	-	-	-	-	-	-	-	-	-	-	-	-	-	ns	ns	ns	ns	LPPE
717	GCLVSC_161	F	162212	163275	no	OCL0410.CR_J24, OCL029.C21_H20, OCL063.C21_P20, OCL0410.C21_H01, OCL0410.CR_H01_PolyA, OCL0410.C21_J24_PolyA, OCL029.CR_H20_PolyA, OCL063.CR_P20_PolyA	no	Contig3554_PolyA	GCN5-related N-acetyltransferase [Methylobacterium nodulans ORS 2060] &gt;gi|219951624|gb|ACL62016.1| GCN5-related N-acetyltransferase [Methylobacterium nodulans ORS 2060]	Methylobacterium nodulans ORS 2060	3.02e-62	GCN5-related N-acetyltransferase [Methylobacterium sp. 4-46] &gt;gi|168198340|gb|ACA20287.1| GCN5-related N-acetyltransferase [Methylobacterium sp. 4-46]	Methylobacterium sp. 4-46	7.7e-58	IPR000182,	IPR000182 GCN5-related N-acetyltransferase !!!	GO:0008080, GO:0008152,	GO:0008152 metabolic process !!!	GO:0008080 N-acetyltransferase activity !!!	-	[EC:2.3.1.-]	01100 Metabolism	01103 Lipid Metabolism; 01105 Amino Acid Metabolism; 01110 Biosynthesis of Secondary Metabolites; 01111 Xenobiotics Biodegradation and Metabolism	00564 Glycerophospholipid metabolism [PATH:ko00564]; 00350 Tyrosine metabolism [PATH:ko00350]; 00360 Phenylalanine metabolism [PATH:ko00360]; 00903 Limonene and pinene degradation [PATH:ko00903]; 00642 Ethylbenzene degradation [PATH:ko00642]; 00632 Benzoate degradation via CoA ligation [PATH:ko00632]; 00624 1- and 2-Methylnaphthalene degradation [PATH:ko00624]	2. Transferases	-	K00680	ns	ns	ns	ns	no
718	GCLVSC_161	F	154594	155510	no	OCL0218.C21_K12, OCL0215.C21_H03, OCL0215.CR_H03_PolyA, OCL0218.CR_K12_PolyA	no	Contig2159_PolyA	Jcg001w [Paracoccidioides brasiliensis]	Paracoccidioides brasiliensis	1.4e-62	-	-	-	-	-	-	-	-	-	-	-	-	-	-	-	-	ns	ns	ns	ns	no
719	GCLVSC_161	F	150742	152245	no	OCL052.C21_G13, OCL0212.C21_A08, OCL028.C21_F20, OCL0212.CR_A08_PolyA, OCL028.CR_F20_PolyA, OCL052.CR_G13_PolyA	no	Contig1778_PolyA	hypothetical protein CIMG_02516 [Coccidioides immitis RS] &gt;gi|90307531|gb|EAS37162.1| hypothetical protein CIMG_02516 [Coccidioides immitis RS]	Coccidioides immitis RS	3.38e-86	sexual differentiation and meiosis protein ste20 [Paracoccidioides brasiliensis Pb03]	Paracoccidioides brasiliensis Pb03	3.43e-30	-	-	-	-	-	-	-	-	-	-	-	-	-	ns	ns	ns	ns	no
720	GCLVSC_161	R	149361	150491	no	OCL029.C21_H05, OCL029.CR_H05_PolyA	no	Contig3549_PolyA	-	-	-	-	-	-	-	-	-	-	-	-	-	-	-	-	-	-	-	ns	ns	ns	ns	no
721	GCLVSC_161	R	135556	136763	no	MPB031.C21_J12, OCL027.C21_A20, MPB034.C21_M24_PolyA, OCL027.CR_A20_PolyA, OCL0217.C21_O16, OCL048.C21_H09_PolyA, MPB021.C21_D05_PolyA, OCL048.CR_H09_PolyA, MPB033.C21_J19_PolyA, OCL0217.CR_O16_PolyA	no	Contig3287_PolyA	hypothetical protein FG09282.1 [Gibberella zeae PH-1]	Gibberella zeae PH-1	4.51e-35	pre-mRNA splicing factor [Botryotinia fuckeliana B05.10] &gt;gi|150854283|gb|EDN29475.1| pre-mRNA splicing factor [Botryotinia fuckeliana B05.10]	Botryotinia fuckeliana B05.10	6.51e-34	IPR000504,	IPR000504 RNA recognition motif, RNP-1 !!!	GO:0003676,	-	GO:0003676 nucleic acid binding !!!	-	-	-	-	-	-	-	-	ns	ns	ns	ns	no
722	GCLVSC_161	R	129354	131975	no	MPB012.C21_K23_PolyA, MPB041.C21_B02_PolyA, MPB011.C21_F04_PolyA, MPB011.C21_L07_PolyA, MPB043.C21_I24_PolyA, MPB033.C21_G09_PolyA, OCL052.C21_A03_PolyA, OCL052.CR_A03_PolyA, OCL087.CR_I23_PolyA, OCL087.C21_I23, MPB044.C21_E20, MPB011.C21_B02	yes	Contig708	-	-	-	-	-	-	-	-	-	-	-	-	-	-	-	-	-	-	-	ns	ns	ns	ns	no
723	GCLVSC_161	F	128351	129260	no	OCL042.C21_O19, OCL042.CR_O19_PolyA, OCL044.C21_A22, OCL044.CR_A22_PolyA	no	Contig4571_PolyA	-	-	-	-	-	-	-	-	-	-	-	-	-	-	-	-	-	-	-	ns	ns	ns	ns	LPPE
724	GCLVSC_161	F	126028	127485	no	OCL0217.C21_M20_PolyA, OCL0217.CR_M20_PolyA, OCL014.C21_M18_PolyA, OCL013.CR_K06_PolyA, OCL014.CR_M18_PolyA, OCL015.CR_D03_PolyA, OCL023.CR_I22_PolyA, OCL013.C21_K06_PolyA, OCL015.C21_D03_PolyA, OCL046.C21_J02_PolyA, OCL046.CR_J02_PolyA, OCL023.C21_I22_PolyA, OCL0216.C21_F04_PolyA, OCL052.CR_O19_PolyA, OCL0216.CR_F04_PolyA, OCL052.C21_O19_PolyA, OCL064.C21_G07_PolyA, OCL064.CR_G07_PolyA, OCL041.C…	yes	Contig1064_PolyA	hypothetical protein NCU03193 [Neurospora crassa OR74A] &gt;gi|28927100|gb|EAA36057.1| predicted protein [Neurospora crassa OR74A]	Neurospora crassa OR74A	5.3e-24	-	-	-	-	-	-	-	-	-	-	-	-	-	-	-	-	ns	ns	ns	ns	no
725	GCLVSC_161	F	123950	125152	no	OCL0220.C21_H22, OCL0213.C21_K05, OCL0213.CR_K05_PolyA, OCL042.C21_A14_PolyA, OCL042.CR_A14_PolyA, OCL0220.CR_H22_PolyA	no	Contig2815_PolyA	hypothetical protein FG07891.1 [Gibberella zeae PH-1]	Gibberella zeae PH-1	2.65e-105	glycosyl transferase, putative [Neosartorya fischeri NRRL 181] &gt;gi|119407269|gb|EAW17219.1| glycosyl transferase, putative [Neosartorya fischeri NRRL 181]	Neosartorya fischeri NRRL 181	1.32e-104	-	-	-	-	-	-	-	-	-	-	-	-	-	ns	ns	ns	ns	no
726	GCLVSC_161	R	118010	120176	727	OCL037.C21_P05, OCL0215.C21_P12, OCL018.C21_O22, OCL033.C21_M14, OCL053.C21_O21, OCL034.C21_H14, OCL0213.C21_K10, OCL062.C21_J03, OCL062.CR_J03_PolyA, OCL037.CR_P05_PolyA, OCL0213.CR_K10_PolyA, OCL0215.CR_P12_PolyA, OCL033.CR_M14_PolyA, MPB023.C21_O02_PolyA, OCL018.CR_O22_PolyA, OCL034.CR_H14_PolyA	no	Contig1386_PolyA	conserved hypothetical protein [Aspergillus fumigatus Af293] &gt;gi|129556536|gb|EAL86643.2| conserved hypothetical protein [Aspergillus fumigatus Af293] &gt;gi|159128173|gb|EDP53288.1| conserved hypothetical protein [Aspergillus fumigatus A1163]	Aspergillus fumigatus A1163	1.85e-69	endoglucanase, putative [Aspergillus clavatus NRRL 1] &gt;gi|119397830|gb|EAW08261.1| endoglucanase, putative [Aspergillus clavatus NRRL 1]	Aspergillus clavatus NRRL 1	3.91e-11	-	-	-	-	-	-	-	-	-	-	-	-	-	ns	ns	ns	ns	no
727	GCLVSC_161	F	117298	118263	726	OCL042.C21_H13_PolyA, OCL042.CR_H13_PolyA, OCL038.C21_L05_PolyA, OCL038.CR_L05_PolyA	no	Contig4537_PolyA	-	-	-	-	-	-	-	-	-	-	-	-	-	-	-	-	-	-	-	ns	ns	ns	ns	LPPE
728	GCLVSC_161	F	114294	115229	no	OCL047.C21_A23, OCL034.CR_F23_PolyA, OCL022.C21_D01_PolyA, OCL047.CR_A23_PolyA, OCL022.CR_D01_PolyA	no	Contig3844_PolyA	hydroxymethylglutaryl-CoA synthase [Neurospora crassa OR74A] &gt;gi|7899409|emb|CAB91699.1| probable hydroxymethylglutaryl-CoA synthase [Neurospora crassa] &gt;gi|28918654|gb|EAA28325.1| hydroxymethylglutaryl-CoA synthase [Neurospora crassa OR74A]	Neurospora crassa OR74A	1.62e-65	hydroxymethylglutaryl-CoA synthase [Pyrenophora tritici-repentis Pt-1C-BFP] &gt;gi|187985594|gb|EDU51082.1| hydroxymethylglutaryl-CoA synthase [Pyrenophora tritici-repentis Pt-1C-BFP]	Pyrenophora tritici-repentis Pt-1C-BFP	3.63e-49	IPR013746,	IPR013746 Hydroxymethylglutaryl-coenzyme A synthase C-terminal !!!	GO:0004421, GO:0008299,	GO:0008299 isoprenoid biosynthetic process !!!	GO:0004421 hydroxymethylglutaryl-CoA synthase activity !!!	-	hydroxymethylglutaryl-CoA synthase [EC:2.3.3.10]	01100 Metabolism	01101 Carbohydrate Metabolism; 01103 Lipid Metabolism; 01105 Amino Acid Metabolism; 01110 Biosynthesis of Secondary Metabolites	00650 Butanoate metabolism [PATH:ko00650]; 00072 Synthesis and degradation of ketone bodies [PATH:ko00072]; 00280 Valine, leucine and isoleucine degradation [PATH:ko00280]; 00900 Terpenoid backbone biosynthesis [PATH:ko00900]	2. Transferases	-	K01641	ns	ns	ns	ns	no
729	GCLVSC_161	R	105629	106815	no	OCL027.CR_B16_PolyA, OCL044.C21_O01, OCL044.CR_O01_PolyA, OCL027.C21_B16	yes	Contig3390_PolyA	-	-	-	-	-	-	-	-	-	-	-	-	-	-	-	-	-	-	-	ns	ns	ns	ns	LPPE
730	GCLVSC_161	F	99283	100041	no	OCL021.C21_A12_PolyA, OCL021.CR_A12_PolyA	no	Contig1396_PolyA	hypothetical protein SS1G_09890 [Sclerotinia sclerotiorum 1980] &gt;gi|154694285|gb|EDN94023.1| hypothetical protein SS1G_09890 [Sclerotinia sclerotiorum 1980]	Sclerotinia sclerotiorum 1980	1.28e-18	-	-	-	-	-	-	-	-	-	-	-	-	-	-	-	-	ns	ns	ns	ns	no
731	GCLVSC_161	F	98092	98685	no	OCL031.CR_M23, OCL031.C21_M23	no	OCL031.C21_M23	-	-	-	-	-	-	-	-	-	-	-	-	-	-	-	-	-	-	-	ns	ns	ns	ns	LPPE
732	GCLVSC_161	F	93843	94560	no	OCL033.C21_J20, OCL037.C21_J13_PolyA, OCL037.CR_J13_PolyA, OCL036.C21_B23_PolyA, MPB033.C21_C03_PolyA, OCL033.CR_J20_PolyA, OCL036.CR_B23_PolyA	no	OCL033.C21_J20	unnamed protein product [Podospora anserina] &gt;gi|170945421|emb|CAP71533.1| unnamed protein product [Podospora anserina]	Podospora anserina	2.08e-38	NACHT domain containing protein [Pyrenophora tritici-repentis Pt-1C-BFP] &gt;gi|187978323|gb|EDU44949.1| NACHT domain containing protein [Pyrenophora tritici-repentis Pt-1C-BFP]	Pyrenophora tritici-repentis Pt-1C-BFP	1.61e-14	-	-	-	-	-	-	-	-	-	-	-	-	-	ns	ns	ns	ns	no
733	GCLVSC_161	F	83655	84567	no	OCL041.CR_C14, OCL042.C21_I04, OCL042.CR_I04_PolyA, OCL0220.C21_B15_PolyA, OCL024.CR_P04_PolyA, OCL024.C21_P04_PolyA, OCL049.C21_P09_PolyA, OCL032.C21_A12_PolyA, OCL032.CR_A12_PolyA, OCL049.CR_P09_PolyA, OCL0220.CR_B15_PolyA, OCL041.C21_C14_PolyA, OCL026.C21_H04, OCL034.C21_C12, OCL026.CR_H04_PolyA	no	Contig2776_PolyA	hypothetical protein FG00219.1 [Gibberella zeae PH-1]	Gibberella zeae PH-1	3.66e-44	MFS allantoate transporter, putative [Penicillium marneffei ATCC 18224] &gt;gi|210070261|gb|EEA24351.1| MFS allantoate transporter, putative [Penicillium marneffei ATCC 18224]	Penicillium marneffei ATCC 18224	5.67e-29	-	-	-	-	-	-	-	-	-	-	-	-	-	ns	ns	ns	ns	no
734	GCLVSC_161	R	80517	81628	no	OCL0212.C21_A17_PolyA, OCL0212.CR_A17_PolyA, OCL023.C21_C04, OCL023.CR_C04_PolyA, OCL046.C21_N08_PolyA, OCL046.CR_N08_PolyA, OCL0218.C21_M02, OCL0212.C21_P23, OCL0218.CR_M02_PolyA, OCL0212.CR_P23_PolyA	no	Contig2991_PolyA	hypothetical protein FG08369.1 [Gibberella zeae PH-1]	Gibberella zeae PH-1	4.73e-11	-	-	-	-	-	-	-	-	-	-	-	-	-	-	-	-	ns	ns	ns	ns	no
735	GCLVSC_161	R	77991	78441	no	OCL023.C21_A21_PolyA, OCL023.CR_A21_PolyA	no	Contig2980_PolyA	-	-	-	-	-	-	-	-	-	-	-	-	-	-	-	-	-	-	-	ns	ns	ns	ns	no
736	GCLVSC_161	R	322999	324599	no	OCL0221.C21_F17, OCL0217.C21_P14, OCL023.C21_J06, OCL0217.C21_G16, OCL054.C21_I15, OCL053.C21_K01, OCL052.C21_C03, OCL014.C21_A17, OCL047.C21_G07, OCL0217.CR_P14_PolyA, OCL027.CR_A07_PolyA, OCL027.C21_A07_PolyA, OCL0221.CR_F17_PolyA, OCL0215.C21_E20_PolyA, OCL0215.CR_E20_PolyA, OCL0211.CR_J19_PolyA, OCL021.C21_F20, OCL0211.C21_J19_PolyA, OCL0219.C21_A17_PolyA, OCL0219.CR_A17_PolyA, OCL052.CR_C03_…	no	Contig2910_PolyA	hypothetical protein SS1G_03887 [Sclerotinia sclerotiorum 1980] &gt;gi|154701673|gb|EDO01412.1| hypothetical protein SS1G_03887 [Sclerotinia sclerotiorum 1980]	Sclerotinia sclerotiorum 1980	2.42e-135	chorismate synthase [Neurospora crassa OR74A] &gt;gi|30316376|sp|Q12640|AROC_NEUCR RecName: Full=Chorismate synthase; AltName: Full=5-enolpyruvylshikimate-3-phosphate phospholyase &gt;gi|11269978|pir||T51020 chorismate synthase/flavin reductase, NADPH-dependent [imported] - Neurospora crassa &gt;gi|9367484|emb|CAB97473.1| chorismate synthase/flavin reductase, NADPH-dependent [Neurospora crassa] &…	Neurospora crassa OR74A	9.52e-132	IPR000453,	IPR000453 Chorismate synthase !!!	GO:0004107, GO:0009073,	GO:0009073 aromatic amino acid family biosynthetic process !!!	GO:0004107 chorismate synthase activity !!!	-	chorismate synthase [EC:4.2.3.5]	01100 Metabolism	01105 Amino Acid Metabolism	00400 Phenylalanine, tyrosine and tryptophan biosynthesis [PATH:ko00400]	4. Lyases	-	K01736	ns	ns	ns	ns	no
737	GCLVSC_161	F	317967	320036	no	OCL036.C21_A19, OCL086.C21_G19, OCL082.C21_K02, OCL082.CR_K02_PolyA, OCL0216.C21_O15, OCL028.C21_A18, OCL042.C21_K05, OCL048.C21_D09, OCL036.CR_A19_PolyA, OCL028.CR_A18_PolyA, OCL0216.CR_O15_PolyA, MPB041.C21_D20_PolyA, MPB043.C21_F20_PolyA, OCL086.CR_G19_PolyA, OCL042.CR_K05_PolyA, OCL048.CR_D09_PolyA	no	Contig3919_PolyA	unnamed protein product [Podospora anserina] &gt;gi|170948345|emb|CAP60509.1| unnamed protein product [Podospora anserina]	Podospora anserina	2.02e-56	pre-mRNA branch site protein p14 [Paracoccidioides brasiliensis Pb01] &gt;gi|226292312|gb|EEH47732.1| pre-mRNA branch site protein p14 [Paracoccidioides brasiliensis Pb18]	Paracoccidioides brasiliensis Pb18	8.24e-50	IPR000504,	IPR000504 RNA recognition motif, RNP-1 !!!	GO:0003676,	-	GO:0003676 nucleic acid binding !!!	-	pre-mRNA branch site protein p14	01120 Genetic Information Processing	01121 Transcription	03040 Spliceosome [PATH:ko03040]; 03041 Spliceosome [BR:ko03041]	-	transcription (splicing)	K12833	ns	ns	ns	ns	no
738	GCLVSC_161	F	316638	317464	no	MPB024.C21_F11_PolyA, MPB025.C21_B11_PolyA, OCL062.CR_M24_PolyA, MPB041.C21_D05_PolyA, OCL062.C21_M24_PolyA	no	Contig263_PolyA	hypothetical protein CHGG_08491 [Chaetomium globosum CBS 148.51] &gt;gi|88177009|gb|EAQ84477.1| hypothetical protein CHGG_08491 [Chaetomium globosum CBS 148.51]	Chaetomium globosum CBS 148.51	2.05e-87	phosphoserine aminotransferase [Neurospora crassa OR74A] &gt;gi|28917028|gb|EAA26753.1| phosphoserine aminotransferase [Neurospora crassa OR74A]	Neurospora crassa OR74A	1.68e-73	IPR000192,	IPR000192 Aminotransferase, class V/Cysteine desulfurase !!!	GO:0008152,	GO:0008152 metabolic process !!!	-	-	phosphoserine aminotransferase [EC:2.6.1.52]	01100 Metabolism	01105 Amino Acid Metabolism; 01109 Metabolism of Cofactors and Vitamins	00260 Glycine, serine and threonine metabolism [PATH:ko00260]; 00750 Vitamin B6 metabolism [PATH:ko00750]	2. Transferases	-	K00831	ns	ns	ns	ns	no
739	GCLVSC_161	F	313674	314607	no	OCL034.CR_P20_PolyA, OCL085.CR_B24_PolyA, OCL085.C21_B24, OCL034.C21_P20	no	Contig3841	conserved hypothetical protein [Magnaporthe grisea 70-15] &gt;gi|145020575|gb|EDK04704.1| conserved hypothetical protein [Magnaporthe grisea 70-15]	Magnaporthe grisea 70-15	1.03e-105	26S protease regulatory subunit 7 [Neurospora crassa OR74A] &gt;gi|28925898|gb|EAA34894.1| 26S protease regulatory subunit 7 [Neurospora crassa OR74A] &gt;gi|38566935|emb|CAE76238.1| probable 26S proteasome regulatory subunit YTA3 [Neurospora crassa]	Neurospora crassa	2.98e-105	-	-	-	-	-	-	26S proteasome regulatory subunit T1	01120 Genetic Information Processing	01123 Folding, Sorting and Degradation	04121 Ubiquitin system [BR:ko04121]; 03050 Proteasome [PATH:ko03050]	-	-	K03061	ns	ns	ns	ns	no
740	GCLVSC_161	R	310380	311139	no	MPB023.C21_O14	no	MPB023.C21_O14_PolyA	probable chaperonin CCT4 [imported] - Neurospora crassa	imported	8.06e-81	T-complex protein 1 [Neurospora crassa OR74A] &gt;gi|28925897|gb|EAA34893.1| T-complex protein 1 [Neurospora crassa OR74A] &gt;gi|38566936|emb|CAE76239.1| probable chaperonin CCT4, cytosolic [Neurospora crassa]	Neurospora crassa	8.06e-81	IPR002423,	IPR002423 Chaperonin Cpn60/TCP-1 !!!	GO:0005515, GO:0005524, GO:0044267,	GO:0044267 cellular protein metabolic process !!!	GO:0005515 protein binding !!! GO:0005524 ATP binding !!!	-	T-complex protein 1 subunit delta	01120 Genetic Information Processing	01123 Folding, Sorting and Degradation	03110 Chaperones and folding catalysts [BR:ko03110]	-	-	K09496	ns	ns	ns	ns	no
741	GCLVSC_161	F	309075	310282	no	OCL0218.C21_E08, MPB024.C21_P05_PolyA	no	Contig2451_PolyA	hypothetical protein NCU02800 [Neurospora crassa OR74A] &gt;gi|157071850|gb|EAA35220.2| conserved hypothetical protein [Neurospora crassa OR74A]	Neurospora crassa OR74A	1.37e-62	arsenite resistance protein Ars2, putative [Aspergillus clavatus NRRL 1] &gt;gi|119403827|gb|EAW14244.1| arsenite resistance protein Ars2, putative [Aspergillus clavatus NRRL 1]	Aspergillus clavatus NRRL 1	3.16e-51	-	-	-	-	-	-	-	-	-	-	-	-	-	ns	ns	ns	ns	no
742	GCLVSC_161	R	304447	305576	743	OCL029.C21_D20_PolyA, OCL021.C21_O13, OCL029.CR_D20_PolyA, OCL021.CR_O13_PolyA	no	Contig3528_PolyA	hypothetical protein BC1G_02571 [Botryotinia fuckeliana B05.10] &gt;gi|150857002|gb|EDN32194.1| hypothetical protein BC1G_02571 [Botryotinia fuckeliana B05.10]	Botryotinia fuckeliana B05.10	3.55e-32	translocator protein [Pyrenophora tritici-repentis Pt-1C-BFP] &gt;gi|187984961|gb|EDU50449.1| translocator protein [Pyrenophora tritici-repentis Pt-1C-BFP]	Pyrenophora tritici-repentis Pt-1C-BFP	4.79e-29	IPR004307,	IPR004307 TspO/MBR-related protein !!!	GO:0016021,	-	-	GO:0016021 integral to membrane !!!	benzodiazapine receptor	01130 Environmental Information Processing	01133 Signaling Molecules and Interaction	04080 Neuroactive ligand-receptor interaction [PATH:ko04080]	-	-	K05770	ns	ns	ns	ns	no
743	GCLVSC_161	F	303571	304467	742	MPB034.C21_N08_PolyA, MPB033.C21_C20_PolyA, MPB021.C21_K15_PolyA, MPB044.C21_I07_PolyA, MPB034.C21_J21_PolyA	no	Contig554_PolyA	hypothetical protein CHGG_01442 [Chaetomium globosum CBS 148.51] &gt;gi|88185739|gb|EAQ93207.1| hypothetical protein CHGG_01442 [Chaetomium globosum CBS 148.51]	Chaetomium globosum CBS 148.51	3.09e-67	amino acid transporter arg-13 [Uncinocarpus reesii 1704]	Uncinocarpus reesii 1704	1.14e-45	IPR018108,	IPR018108 Mitochondrial substrate/solute carrier !!!	-	-	-	-	-	-	-	-	-	-	-	ns	ns	ns	ns	no
[truncated: 5,724 more rows]
